# Supplementary material for: Lipidomics dataset of Danio rerio optic nerve regeneration model
Source: Data Brief. 2021 Jul 14;37:107260. doi: 10.1016/j.dib.2021.107260 (PMC8327136; doi:10.1016/j.dib.2021.107260)
Supplement: Supplementary file 1 [file mmc1.xlsx]

## Sheet: Sheet1
LipidMolec	Brain_01	Brain_02	Brain_03	Brain_04	Male_Control_01	Male_Control_02	Male_Control_03	Male_Control_04	Female_Control_01	Female_Control_02	Female_Control_03	Female_Control_04	Female_Crush_01	Female_Crush_02	Female_Crush_03	Female_Crush_04	Male_Crush_01	Male_Crush_02	Male_Crush_03	Male_Crush_04
AcCa(16:1)	6725.93	14172	982.986	1514.28	0.054	0.283	4546.79	1371.37	0.52	0.759	9916.32	11159.2	443.122	1493.01	4680.5	929.729	0	0.001	5178.16	2678.42
AcCa(20:4)	1280.4	3415.36	180.771	150.954	0.01	0.065	513.62	268.731	19.979	37.69	1299.37	1397.17	152.069	725.173	1108.31	304.658	0	0.015	3261.4	1245.95
AcCa(22:0)	51.913	218.924	589.108	1774.53	0.048	0	315.479	40.911	0	0.877	1825.21	834.567	6.556	13.302	2811.21	664.824	0	0	1868.7	785.574
CL(66:3)	0	0	538.244	881.476	0.052	0.021	458.651	94.588	0.031	0.057	913.971	1267.86	0	0	442.079	149.785	0.001	0	746.967	277.341
CL(66:1)	0	3.59	18216	40366.6	0.016	0.243	5988.67	2359.11	1.712	1.834	26372.6	33480.1	0.069	0.192	18553	2474.34	0.002	0	14828.3	7364.39
CL(68:1)	0	11.228	1971.32	3002.51	0.011	0	1305.73	392.279	0.426	1.069	3162.15	3001.58	0.233	0.453	2028.04	496.099	0.001	0	2098.35	932.349
CL(70:7)	2.053	0	537.61	573.872	0.052	0.471	236.277	64.242	0.752	0.068	844.288	559.614	0	0.062	259.418	63.158	0	0	327.43	182.692
CL(70:5)	53.587	48.916	878.31	2191.57	0.284	0.387	951.537	423.481	4.964	2.474	2173.44	2984.82	2.291	2.576	1662.84	290.51	0.027	0	1513.16	942.829
CL(70:4)	1.962	9.486	236.81	378.211	0.01	0.017	253.427	72.874	0	0	539.179	639.485	0	0.135	244.058	64.678	0.006	0	387.901	151.759
CL(70:3)	3.377	10.174	13174.4	9123	2.439	2.584	8315.9	2442.37	26.624	6.008	22342.7	10654.3	2	2.45	10973.4	2436.63	0.067	0	11623	5458.03
CL(70:2)	0	0	1698.11	445.065	0.021	0.324	2032.31	588.339	2.178	1.173	5724.07	1112.56	0	0	2476.78	649.655	0.008	0	2482.01	1302.89
CL(70:1)	1187.53	1492.63	89603.9	169694	1.722	3.905	52499.6	8459.42	36.826	4.144	51304.3	150498	26.838	123.996	61473.9	15562.3	0.427	0	71385.8	30879.7
CL(71:3)	8498.41	9410.94	6.741	0.823	0.148	0.225	0	0	3.294	167.656	0	0	85.814	228.384	0	0	0.072	0	0	0
CL(71:2)	3833.79	4363.36	144.175	353.072	2.61	2.732	84.005	34.287	288.86	68.853	241.092	300.442	16.046	97.944	300.337	45.436	0.006	0	201.461	102.774
CL(72:4)	27.881	32.781	148.13	248.283	0.009	0.109	107.6	36.616	0	0	401.036	337.91	0	1.03	152.874	36.964	0	0	157.266	70.922
CL(72:3)	10.568	29.827	600.474	1102.58	0.018	0.099	362.834	62.255	0.654	0.391	571.992	437.514	0.447	0.367	1022.7	294.726	0.022	0	305.048	700.104
CL(72:1)	99.733	115.982	3450.84	8521.9	1.201	3.274	1935.84	349.605	172.13	115.947	5069.54	5098.74	103.396	156.471	2833.99	804.373	0.014	0	1784.55	1200.91
CL(73:3)	2329.31	1111.54	3.659	12.407	8.47	16.705	2.878	0.626	121.628	76.22	169.817	21.076	106.825	119.651	0.658	2.786	0.401	0	38.863	3.581
CL(74:9)	493.572	456.446	9680.18	16038.9	0.405	15.818	2353.95	624.394	122.881	214.764	5338.41	5581.68	41.793	30.911	3057.9	963.631	0.018	0	4616.95	2054.31
CL(73:2)	20.286	45.334	0	0	0.048	0	0	0	0	0	0	0	1.306	1.491	0	0	0.258	0	0	0
CL(74:7)	4082.73	13649.3	21148	34554.1	5.38	19.497	4674.24	1494.7	84.863	28.396	37583	22361.5	52.256	487.453	6330.2	1443.43	0.178	0	6538.11	2814.01
CL(74:5)	1596.89	4508.41	6484.31	9879.2	6.029	11.996	5410.02	1502.7	609.735	174.047	12425.5	14127.6	10.518	55.819	6370.15	1622.14	0.102	0	8112.03	3672.54
CL(74:3)	148.306	219.885	36588.8	67484	4.295	1.107	23827.2	6631.36	24.3	16.527	48117.5	95687.1	9.975	63.457	27135	8076.17	0.935	0	36816.5	15337.7
CL(74:2)	37.585	0	115.575	1332.66	0.053	0.016	142.982	25.514	0.786	0.456	910.111	1404.84	3.042	35.336	491.651	32.998	0.006	0	380.009	123.855
CL(74:1)	68.844	1696.59	79515.1	192529	30.482	109.237	42849.2	13153.3	83.298	424.567	170733	164550	531.372	621.409	66257.8	16233	0.431	0	65929	33455.1
CL(75:5)	42606.5	92577.7	2389.56	6206.66	0.025	0.583	523.824	127.544	8.034	0.837	9702.54	12926.8	0.619	31.193	337.531	517.729	0	0	104.553	140.792
CL(75:4)	1709.19	2927.91	37.718	67.868	15.623	14.043	25.055	5.956	1163.38	6245.41	46.46	97.646	202.28	64.391	28.955	3.916	0.024	0	8.926	13.08
CL(78:13)	123.819	158.531	4253.19	7318.81	0.689	0.14	1118.91	305.998	1.228	5.141	3708.97	4302.72	8.486	37.726	2115.04	518.354	0.005	0	1813.16	987.01
CL(77:6)	7.258	16.096	192.597	565.165	4.663	30.201	615.022	268.043	200.925	1.877	886.748	1122.2	1.37	1.046	876.669	245.656	0.756	0	643.029	450.539
CL(78:11)	1669.24	9937.87	376939	550525	8.589	26.49	16531.6	4708.59	401.91	246.068	124079	135870	107.917	230.54	38681.6	6089.35	0.456	0	37385.1	17353.7
CL(78:10)	463.775	63.977	50224.8	51770.2	0.074	1.162	67.79	52.277	41.701	92.009	2593.48	8861.31	51.305	89.551	1069.17	47.607	0.109	0	444.126	781.907
CL(78:9)	5102.09	27401.2	12344.2	29214.2	7.095	5.922	5659.41	1503.98	23.788	20.518	23500.2	14756	20.772	91.818	4989.26	1915.7	0.142	0	10496.9	2596.22
CL(78:7)	3403.19	12735.4	51938.6	98802.1	4.848	35.751	8743.56	2531.97	451.283	7.05	163017	179401	100.906	154.906	12731.3	3099.45	0.178	0	11454.7	5061.98
CL(78:5)	300.544	582.249	1911.48	2701.53	1.367	12.054	1405.31	283.688	1.232	9.019	3088.72	1400.76	2.79	13.091	1692.44	414.164	0.001	0	1913.04	541.814
CL(79:11)	1.121	3.631	56.955	126.653	0.045	0.177	39.735	1.233	137.123	43.958	110.183	82.891	0	0	16.857	17.598	0.016	0	23.689	15.481
CL(78:3)	2451.28	1057.03	10817.7	10357.9	2.841	3.47	5033.2	1174.09	84.125	33.1	18005.2	18679.8	12.463	69.661	5333.2	1562.98	0.176	0	5665.92	2805.15
CL(79:9)	2369.59	3798.4	5.897	5.062	0	0.1	3.441	0	2.436	4.071	7.273	0	0.343	12.995	0	0.759	0.001	0	0	0
CL(78:1)	27.677	20.668	13533.8	32122.8	3.569	3.436	9590.8	2298.98	53.024	50.092	17417.4	27011.3	21.09	27.298	9682.03	2525.59	0.687	0	11944.3	5947.39
CL(79:7)	307.05	358.395	14100.3	23213.9	14.203	107.405	329.287	158.368	535.689	45.764	1562.89	2427.33	3.745	20.66	2452.8	80.14	0.053	0	2922.32	197.232
CL(80:13)	4.151	21.58	1553.88	2160.7	0.064	0.197	84.221	5.003	0.891	0.243	281.806	30.078	2.232	0.455	543.712	83.937	0.005	0	514.423	50.063
CL(80:11)	371.691	200.284	6298.19	11980.6	1.093	12.625	264.151	73.926	240.263	186.212	451.589	376.18	8.516	49.779	59.393	178.766	0.01	0	474.958	225.455
CL(80:10)	37.232	720.738	88.638	15.114	7.042	34.761	20.589	7.281	63.757	0.252	11.842	26.353	0.48	1.995	0.895	0.153	0.015	0	8.533	1.731
CL(80:3)	414.768	654.672	477.55	199.955	0.044	0.275	462.126	72.808	15.993	10.323	1134.08	1191.78	21.01	11.738	184.024	57.829	0	0	553.767	352.541
CL(82:15)	419.734	352.013	6376.56	9904.1	2.119	2.55	686.512	250.47	12.973	27.493	1797.83	1986.31	7.71	16.078	2702.21	278.392	0.045	0	1368.6	536.401
CL(82:13)	78.72	949.084	128760	109012	6.278	6.895	10464.6	3315.23	44.499	57.448	24452.2	54504.5	38.689	109.624	17019	2868.17	0.21	0	6922.14	6070.66
CL(81:6)	43.587	23.897	0.859	0.126	2.911	14.594	0.301	0.179	246.408	0.599	16.636	0.882	4.698	0.971	1.635	0.445	0.547	0	4.476	0
CL(82:11)	745.221	4796.43	759376	400971	6.701	96.562	31215.7	11427.7	813.27	210.708	384101	417457	3.073	10.841	60956.1	27107.7	0.079	0	61261	25957.3
CL(81:3)	1794.9	3901.34	841.906	2490.09	0.936	2.386	6189.07	325.655	115.506	100.198	7197.3	1121.1	26.956	243.704	744.151	286.328	0	0	1283.34	299.69
CL(82:9)	687.647	2885.32	10924.1	19186.1	0.213	3.445	1615.42	333.053	11.105	2.282	6222.97	6140.89	1.8	3.048	3468.45	952.649	0.019	0	3022.91	1582.88
CL(82:7)	33.098	10.791	621.38	524.145	0.053	8.902	760.954	207.126	121.001	42.699	305.128	1838.37	9.948	14.315	1058.71	252.625	0.029	0	1082.55	485.209
CL(82:5)	319.183	170.206	2340.91	3736.76	0.525	6.989	1637.19	424.9	7.85	12.43	3300.52	3422.31	13.772	6.162	2281.15	559.185	0.001	0	2362.99	899.455
CL(82:3)	18.303	28.672	137.727	652.678	0.048	0.141	241.122	64.751	8.344	0.917	237.532	801.841	0.055	0.736	767.378	208.096	0.002	0	969.672	340.832
CL(82:1)	147.747	607.438	2000.31	3002.88	0.02	0.112	1174.25	373.517	1.039	0.698	2133.91	2298.44	0	0	1001.32	282.081	0.018	0	1400.25	747.792
CL(83:7)	2825.45	1136.47	20.334	48.183	2.921	24.033	31.794	7.348	59.628	460.172	68.007	57.976	37.321	795.649	38.426	19.403	0.014	0	43.521	40.139
CL(83:5)	36.738	17.168	9.553	7.919	13.295	28.035	9.438	3.845	130.601	1.939	23.431	467.723	1.745	7.153	38.03	4.877	1.836	0	34.435	1.041
CL(86:19)	263.206	2006.82	14491.3	25136.7	2.148	7.678	1029.31	306.17	9.954	46.89	3380.6	3568.61	50.426	110.892	2203.76	534.687	0.022	0	2931.56	1179.49
CL(84:5)	6.468	46.831	305.578	1044.19	0.025	0	335.863	91.809	0	0	725.058	785.454	0.112	0.488	351.653	87.003	0.032	0	455.303	235.739
CL(86:17)	404.239	3125.91	266.469	422.06	0.049	0.06	79.983	22.431	0.631	0.041	105.04	167.967	3.337	8.095	87.053	24.29	0.001	0	89.44	50.177
CL(86:13)	30.9	1686.01	3029.81	7935.01	1.228	4.362	347.394	153.559	10.035	1.133	1372.31	2418.67	3.174	3.938	1300.56	231.054	0.023	0	548.164	752.283
CL(86:3)	4.268	23.157	1725.97	3055.85	5.916	18.494	1397.83	377.354	44.148	40.843	2998.54	3506.54	2.507	4.109	1410.82	408.379	0.321	0	1803.89	822.628
CL(86:1)	3932.21	8007.51	5109.3	9660.36	17.007	55.152	3877.58	1056.05	467.35	341.43	9004.4	8732.92	216.809	475.766	4601.91	1176.14	1.647	0	5946.86	2395.72
CL(90:19)	2.69	12.311	2187.36	3557.24	0.291	1.703	70.842	19.768	70.457	55.962	721.957	1018.84	3.076	0.751	104.309	39.166	0	0	98.48	49.238
CL(90:3)	136.171	434.749	3052.52	4696.88	36.222	123.234	2008.58	545.082	4001.21	1583.8	3445.3	2787.43	7.951	25.304	2696.18	656.493	8.112	0.001	2617.77	1498.18
Cer(t28:1)	4.001	0	8.372	0	0.541	1.365	0.938	2.01	2.946	0.939	7.358	40.575	0.369	0.794	0	0	0.204	0.172	6.025	4.593
Cer(d34:1)	0	359.66	1912.67	3246.75	1.023	4.891	553.407	130.477	49.568	34.257	1615.64	1654.81	218.295	377.057	2937.09	776.8	1.2	0.777	2108.28	949.867
Cer(d18:1_16:0)	24239.6	43451.4	29.009	0	41.773	157.077	11.658	17.349	1938.91	1743.31	99.479	0	3781.12	9298.29	68.549	45.705	15.991	11.771	226.57	31.798
Cer(d34:0)	0	70.259	0	0	8.369	23.756	0	1.176	45.746	2.973	13.12	6.06	0.703	0	0	2.759	0.136	0.301	0	7.612
Cer(d17:0_18:0)	0	0	48051.7	67645.4	0	0	5559.49	1532.9	0	0	16281.4	16351.2	0	0	10360.7	2682.77	0	0	10908.6	6089.03
Cer(d18:2_18:0)	0	0	0	0	0	0.712	0	9.032	3284.13	2635.44	0	11.384	0	4.219	0	0	0	0	26.857	0
Cer(d18:1_18:0)	124043	251933	10161.7	18129.3	175.418	633.47	1320.22	380.771	34742.2	22344.7	22686.4	23140.2	3250.67	6752.01	3082.15	825.98	10.7	9.321	2146.05	1020.02
Cer(d36:0)	832.112	308.833	0	0	19.25	59.307	22.197	0	38.237	65.592	98.935	85.868	284.813	558.643	10.904	0	1.904	1.603	39.413	119.525
Cer(d18:0_18:0)	2958.23	3651.61	0	0	12.699	42.2	0	11.525	706.033	586.257	199.64	0	247.223	545.11	83.75	0	0.047	0.181	0	0
Cer(m36:0+O)	70.026	40.459	3.301	0	5.977	11.011	2.137	1.242	10.912	8.378	0	33.221	1.216	1.19	3.434	1.244	0.38	0	0	3.356
Cer(d19:2_18:1)	0	0	24074.2	36552.1	0	0	2209.46	646.545	0	0	5489.51	5464.93	0	0	3815.24	929.425	0	0	3759.03	1803.05
Cer(d16:2_21:1)	22686.4	20733.8	72.317	105.738	0.057	50.925	13.325	1.538	2593.61	1995.29	18.161	11.092	1730.79	3494.92	8.832	1.789	0.002	0	0	1.704
Cer(d16:0_21:1)	493.721	1110.02	0	0	0.263	1.62	0	0	17.258	7.339	0	0	6.31	16.13	0	0	0	0	0	0
Cer(m20:0_18:0)	1070.09	2271.69	0	0	8.669	29.544	15.382	0	206.411	156.505	88.51	0	112.691	233.429	0	0	0.434	0.332	86.908	0.027
Cer(d38:2)	0	0	0	0	1.829	7.232	0	0	228.77	127.489	0	0	0	0	0	0	0.119	0.068	0	0
Cer(d38:1)	3579.29	7514.18	0	0	6.649	26.599	10.516	0	696.689	538.287	0	0	52.925	80.816	0	0	0	0	0	0
Cer(d20:1_18:0)	0	0	2111	3203.49	0	0	802.799	233.349	0.947	0.246	5372.24	5489.03	0	0	1422.68	360.926	0	0	1216.31	533.392
Cer(d18:0_20:1)	4093.25	5006.21	0.474	32.492	46.129	124.072	2.853	1.036	2297.11	1597.37	10.466	17.357	378.339	832.63	22.498	0.017	1.423	0	5.876	13.57
Cer(d38:0)	38060.7	80196.2	316.85	508.02	199.773	364.19	555.61	83.83	2117.33	1742.24	1066.46	6538.67	4218.56	6079.16	697.645	111.247	43.262	30.307	431.414	212.937
Cer(d18:0_20:0)	452.336	579.046	0	0	6.483	22.218	113.08	7.86	204.453	208.949	0	0	68.099	139.288	128.706	17.652	0.204	0.273	324.29	29.216
Cer(t18:0_20:0)	8004.94	15561.5	0	0	11.661	47.979	5.496	0	1486.01	1265.44	618.25	485.528	380.346	705.024	0	3.49	0	0.049	19.384	0
Cer(d18:2_22:1)	0	105.518	138.199	87.212	0	1.819	87.704	23.786	700.299	662.868	572.641	325.542	3.216	0	199.768	31.48	0.599	0.395	229.356	117.727
Cer(d40:2)	6930.67	15334.4	5283.46	8517.08	28.904	95.245	5371.14	1576.58	1370.83	1126.51	35374	45655.5	187.918	168.519	8646.38	1987.58	1.26	0.971	3955.06	2424.85
Cer(d18:1_22:1)	40737.3	88709.8	1925.94	2777.3	160.04	523.647	575.175	397.266	3641.68	3131.26	2263.47	2179.74	2265.99	3971.18	5215.14	872.239	18.38	13.897	1619.15	2450.76
Cer(d40:1)	420.881	934.016	154.931	723.842	29.208	53.589	660.374	66.585	109.072	69.628	695.281	442.319	299.145	501.731	303.44	100.192	16.91	5.492	606.49	259.209
Cer(d18:1_22:0)	137831	269823	11560.1	17972.9	499.502	1582.97	7672.07	2360.03	11059.3	9381.81	14247.4	16777.1	6517.98	13143.1	8706.38	2538.82	38.397	35.138	12348.9	5849.55
Cer(d40:0)	161364	318240	8316.11	10011.2	233.892	657.172	4038.08	923.648	1380.24	1112.45	10896.9	25269.6	12533.7	25039.7	1310.77	1028.88	61.503	47.518	4553.31	1813.54
Cer(d18:0_22:0)	12552	22216.5	417.442	517.27	74.91	230.534	526.306	22.312	1165.46	998.601	1479.84	150.257	805.627	1530.72	327.796	34.393	0.109	4.344	329.385	443.516
Cer(d16:2_25:1)	1069.42	2496.05	0	0	0.294	4.19	0	0	27.484	18.219	0	0	31.986	60.191	0	0	0	0	0	1.951
Cer(d41:2)	150.497	646.618	592.594	708.892	0.223	6.049	755.116	152.757	322.013	274.9	15717.7	15744.9	17.49	34.879	1819.45	463.057	0	0	1099.62	556.355
Cer(d18:1_23:1)	8009.13	11883.6	851.471	1040.57	37.969	107.254	671.256	198.584	868.168	625.847	2452.55	2934.23	548.717	1038.43	3080.31	664.852	8.523	5.292	3011.11	1394.47
Cer(m22:1_18:1+2O)	47.419	49.971	7.887	23.755	0.259	3.23	9.372	3.155	61.043	50.712	37.872	0	11.58	1.282	34.398	0	0.051	0.035	6.984	2.477
Cer(d22:0_18:2+O)	121.07	302.416	10.705	14.671	0.706	3.819	3.45	1.986	36.495	31.157	0	0	0.793	10.071	19.645	0	0	0	5.255	2.338
Cer(d41:1)	9154.86	18380.3	915.717	1464.37	37.458	80.078	1451.97	281.89	2547.9	2192.47	1273.88	2537.22	481.323	1092.96	2033.47	478.922	4.648	2.363	2534.81	4019.99
Cer(d18:1_23:0)	15292.3	31818.2	256.201	477.533	42.342	148.989	229.946	80.057	983.793	1191.15	538.175	615.584	2135.8	3643.25	650.433	164.232	9.793	7.126	657.017	289.19
Cer(d18:1_22:0+O)	2929.93	6212.17	189.69	267.184	4.764	15.244	121.912	27.538	37.36	35.426	550.625	138.772	217.749	411.406	2182.48	462.705	1.509	1.052	1385.99	920.125
Cer(d18:0_23:0)	44.282	48.055	0	0	6.112	23.43	0	0.184	127.773	118.169	2.053	0	83.88	139.967	2.22	0.77	0.707	0.001	0	0
Cer(d22:0_18:0+O)	0	0	0	33.502	2.176	4.118	88.695	30.446	4.286	2.813	303.38	255.414	1.08	1.783	70.356	15.071	0.007	0.016	156.246	49.219
Cer(d18:0_22:0+O)	9332.25	19414.8	1034.95	1348.99	7.584	14.317	1230.89	340.833	33.496	31.281	2966.56	2848.59	93.581	197.047	1447.42	444.702	3.891	3.08	2003.87	1056.42
Cer(t18:0_22:0)	40310.6	79275.8	6.559	6.358	171.97	566.332	59.857	4.688	3767.7	3304.11	182.655	76.542	2527.06	5090.3	80.737	1.672	12.635	8.951	20.303	9.323
Cer(d40:0+O)	129.896	183.308	23.346	30.162	0.718	1.395	40.472	0.478	20.283	15.551	72.102	4.272	43.557	68.56	0.846	15.795	0.113	0	92.885	19.918
Cer(d18:1_24:4)	0	0	0	0	15.174	53.04	0	0.503	0	0	0	0	0.001	0	0	0	0.094	0.016	0	0
Cer(d18:1_24:3)	2413.59	2219.73	1535.11	2550.28	57.745	216.554	2804.36	860.884	2006.04	1873.31	5707.39	6087.86	828.729	1641.19	2565.19	816.482	3.396	2.612	3767.09	2016.6
Cer(d18:1_24:2)	3126.39	15735.9	2786.15	4942.73	215.762	649.491	5596.41	1716.04	5501.08	3121.67	13926	16648.4	1550.17	3477.11	11307.8	2892.82	17.71	13.96	8780.54	4972.74
Cer(d42:3)	91.84	296.781	42.374	87.285	28.502	111.481	24.467	0	2446.59	1927.26	886.572	1337.07	266.507	306.958	0	11.407	0.973	0.997	0	0
Cer(d19:2_23:1)	345.362	497.225	0	0	1.062	3.271	1.871	0.81	12.111	13.418	17.001	3.586	46.122	81.799	9.445	4.516	0.017	0	0	1.191
Cer(d18:1_24:1)	167522	327887	116028	181671	679.915	2123.59	101811	27611.6	13935.4	15185.2	296045	310579	13552.9	23201.3	149439	37449.8	98.888	70.527	160596	84212
Cer(d42:2)	0	0	240.354	1065.09	19.485	50.924	1316.08	398.443	14.674	7.196	4893.93	6152.2	0	0	1315.77	358.32	1.58	1.18	1075.59	660.696
Cer(d42:1)	8799.16	19765.6	1229.08	707.429	18.484	55.071	560.907	102.951	319.774	262.249	3967.91	3552.01	134.584	434.093	433.764	63.139	3.06	2.307	426.519	97.183
Cer(d18:0_24:1)	11958.6	20462.2	5148.31	8303.76	70.481	229.123	2715.4	1020.04	1852.36	1704.09	9045.13	9159.23	880.78	1667.38	3424.03	279.951	4.435	0.045	4670.26	2754.25
Cer(d18:1_24:0)	125263	273576	36453.4	52242.5	593.101	1730.76	36049.5	10383.8	12088.1	10128.2	74575	78382.4	9974.06	20301	63642.9	14904	58.971	44.448	65564.2	39017.9
Cer(t17:0_24:1)	29.125	31.75	550.283	859.644	0.05	0	410.855	109.575	0	0.492	770.354	918.969	2.257	10.13	671.955	167.212	0	0	557.418	276.427
Cer(d18:0_24:0)	24479.6	65350.4	3556.84	5365.91	94.479	292.268	6519.85	1757.33	1432.2	1236.11	14103	16408.9	1625.4	3173.38	10699	2504.12	11.296	10.234	8880.42	159.344
Cer(t17:0_24:0)	0	0	503.08	745.318	0.695	1.884	457.154	117.013	10.163	11.457	886.15	1045.59	2.961	1.485	913.997	237.867	0.053	0	861.618	414.949
Cer(t16:0_25:0)	235.708	252.666	19.245	6.591	0.547	5.551	1.759	0.463	35.981	32.235	4.121	11.74	42.289	50.058	16.503	5.006	0.026	0	29.508	4.592
Cer(t18:0_23:0)	6754.68	13832.5	0	0	33.173	101.045	0	7.459	598.098	702.298	101.658	151.996	965	1957.75	160.588	0	0.694	0.39	69.781	0
Cer(d19:2_24:2)	2353.89	5011.69	0	3.94	0.536	5.418	0	0	38.975	31.871	0	0	78.601	154.749	0	0	0	0	0	0
Cer(d19:2_24:1)	1254.92	2753.51	0	0	1.366	3.511	0	0	23.129	21.117	0	0	98.475	194.8	0	0	0.103	0	7.582	0
Cer(d43:2)	123.254	2054.66	27.67	31.647	3.381	12.325	0	14.122	793.325	674.267	880.092	522.135	54.113	94.832	129.492	33.935	0.044	0.092	165.203	33.354
Cer(d18:1_25:1)	3437.83	6850.93	0	0	4.268	9.57	0	16.528	360.314	302.736	0	0	416.438	642.532	0	0	0.439	0.287	92.189	0
Cer(d19:2_23:0+O)	398.929	1117.6	88.448	70.888	7.018	24.036	112.838	30.053	762.965	475.649	2.726	276.79	108.697	162.201	1027.07	229.882	1.284	0.755	567.054	435.815
Cer(t18:1_24:1)	5.538	0	80.58	139.044	0.396	1.125	49.735	16.154	10.06	6.761	160.521	260.466	7.029	10.611	495.674	138.761	0.002	0	380.216	179.824
Cer(t18:0_24:2)	1.401	588.78	0	10.068	19.983	41.918	6.854	3.502	865.103	862.813	121.248	0	480.521	632.97	62.191	10.694	0.097	0.017	12.224	25.239
Cer(d18:1_25:0)	6762.91	12767.6	0	389.886	33.467	114.443	12.369	18.135	712.029	666.427	71.723	470.53	949.827	1916.16	33.445	0	3.223	2.427	123.996	95.643
Cer(d18:1_24:0+O)	9973.55	21926.1	2976.11	3747.1	22.682	69.355	1293.8	490.645	913.752	634.045	7840.15	7292.25	1181.17	2148.78	18222.7	2618.18	6.113	7.9	8917.77	4404.78
Cer(t18:0_24:1)	223.723	504.611	681.304	1235.36	6.536	21.256	638.522	135.286	146.918	35.935	975.744	2658.77	1360.87	1345.92	773.635	326.987	15.003	10.397	633.918	418.148
Cer(t42:1)	101.508	71.986	232.629	360.244	4.95	16.048	109.829	32.296	93.384	97.242	499.134	627.638	60.942	1.072	2789.9	706.473	0.612	0.003	2232.92	1059.32
Cer(t18:0_24:0)	5351.17	11149.3	505.473	762.983	17.497	53.684	457.105	122.678	341.35	328.756	885.957	1198	369.62	788.835	918.905	256.914	2.867	0.055	872.16	414.908
Cer(d18:0_24:0+O)	8259.07	18177.7	2880.73	3591.59	4.072	9.169	3598.1	881.619	18.266	14.254	8307.92	8897.03	95.161	204.164	7523.21	1899.06	3.59	3.771	6890.39	3707.75
Cer(d44:4)	0	0	205.247	286.942	0	0	231.216	58.2	0	0	367.114	447.228	0	0	333.662	91.418	0	0	320.006	163.89
Cer(d18:1_26:3)	276.686	824.722	0	0	9.814	31.609	0	0	264.187	203.041	0	1.357	154.94	315.894	13.848	0.167	0.458	0.381	0	0
Cer(d18:1_26:2)	11615.2	20310.8	496.725	968.999	38.825	141.272	890.764	109.269	642.549	542.097	1215.49	1524.84	759.628	1491.12	2879.07	813.289	4.71	3.757	3232.82	1558.83
Cer(d18:1_26:1)	30218.5	58550.7	15378.1	20679.5	72.147	208.979	10359.8	2823.86	1269.85	1024.65	23828.1	25657	1537.89	3086.6	19686.4	4786.64	9.628	7.283	20656	10424.4
Cer(d44:1)	3107.88	7232.24	254.831	42.051	0	0	0	0	0	35.221	0	0	38.257	89.244	0	13.78	0	0	0	0
Cer(d18:1_26:0)	28818.5	56683.1	7563.34	12941.1	44.074	134.718	3429.54	1278.38	799.653	778.607	7278.03	7625.06	1092.41	2032.92	11010	2217.05	4.143	10.408	9398.97	5116.2
Cer(t17:0_26:1)	399.943	639.535	0	11.434	0.791	3.002	17.83	4.955	18.183	11.83	53.873	16.116	25.848	51.7	180.204	59.998	0.005	0	156.383	59.271
Cer(t18:0_25:1)	328.148	542.713	17.808	0	11.682	28.738	12.906	0	187.142	117.006	0	0	129.671	138.004	0	8.66	1.271	0.818	46.303	0
Cer(d18:1_25:0+O)	138.266	346.834	2.25	3.256	0.113	0.407	0.739	0	2.727	0	1.607	2.319	36.145	68.839	3.655	1.044	0.03	0	2.56	0.978
Cer(d44:0)	369.796	752.876	0	0.836	1.474	7.421	0	0.48	13.911	11.498	0	0	23.328	48.212	1.033	0.547	0.234	0.004	0.838	0.621
Cer(t43:0)	496.273	797.372	79.755	115.264	1.475	5.06	84.892	26.826	27.649	21.839	247.211	253.109	35.002	78.777	268.18	86.864	0.153	0.003	376.628	141.902
Cer(t17:0_26:0)	506.913	771.356	2.035	0	2.083	8.114	2.61	0.763	24.081	24.554	8.227	6.782	46.698	90.634	7.924	1.517	0.209	0.001	5.643	1.486
Cer(t44:2)	106.152	166.569	0	0	0.216	0.325	0	0	3.491	1.775	0	0	57.806	118.304	0	0	0.265	0	0	2.078
Cer(t44:1)	553.341	1480.26	198.338	331.668	0.44	2.421	192.357	56.579	25.152	20.865	358.341	426.154	40.397	70.927	1034.97	256.092	0.019	0	831.979	354.058
Cer(d18:1_26:0+O)	4858.15	8770.12	0.001	394.581	1.475	2.001	0	0	24.772	50.885	0	0	236.943	496.859	1831.81	345.728	1.669	1.093	1632.18	738.583
Cer(d46:3)	187.247	238.637	1.278	0	1.315	3.469	0	0.298	15.916	12.712	0	0	22.605	48.189	0.685	0.27	0.074	0	2.548	0.71
Cer(d46:2)	960.202	1950.65	0	2.307	3.773	11.091	0	0	55.68	36.237	0	0	84.178	140.353	1.588	0	0.293	0	6.208	0.467
Cer(t44:1+O)	411.13	737.137	0	0	0.308	1.55	0	0	7.863	8.468	0	0	19.673	33.002	1.537	0.398	0	0	0	2.532
Cer(t45:0)	15.973	38.599	47.109	61.323	0	0	70.326	23.579	0	0	125.894	121.266	0	0	205.076	53.572	0	0	186.676	95.068
CerP(t37:1)	0	0	0	0	1.425	0	9.382	5.855	0	0	11.459	48.014	0	0	13.911	1.061	0.07	0.215	6.847	11.312
CerP(t39:3)	13858.9	26516.7	79.856	48.868	22.101	78.001	62.302	6.706	242.51	235.036	47.373	0	211.372	423.87	0	0	2.924	2.235	24.912	69.87
CerP(t39:1)	0	0	9792.16	6335.57	0	0	1286.15	477.386	0	0	5375.09	18178	0	0	2527.66	675.345	1.922	1.259	2463.37	1488.18
CerP(d44:6)	1651.7	1342.2	0	0	90.395	389.254	0	0	3306.23	2948.01	0	0	645.975	950.894	0	0	5.839	4.371	0	0
ChE()	239386	503462	60389.6	85495.6	869.728	2783.11	63306.7	16352.2	23799.1	19973	120074	142494	16926.1	32027.8	66446	18290.3	94.754	69.985	68204.2	36412
ChE(16:0)	1426.12	2637.52	17.168	29.362	2.703	10.29	11.847	3.886	263.623	185.686	19.822	30.197	135.553	202.159	17.773	5.365	0.569	0.451	16.422	0.984
ChE(18:2)	8831.98	18995	0	0	23.606	79.287	0	0.335	1098.39	835.046	0	0	393.33	758.309	6.733	0	3.743	2.506	1.309	2.589
ChE(18:1)	14520.8	32324.2	0	0	53.248	158.467	2.887	0.359	1862.31	1536.81	0	0	1400.29	2694.05	0	0	8.575	5.936	0	0
ChE(18:0)	1462.62	3200.36	1.032	0.487	4.654	13.099	0.164	0.218	252.842	105.333	1.517	2.155	216.531	455.563	0.297	0	1.05	0.753	0	0.537
ChE(20:5)	10016.1	19849.1	0	77.336	25.004	81.797	9.387	5.62	532.457	445.696	115.554	0	287.063	695.575	26.526	10.901	6.534	4.884	33.046	17.746
ChE(20:4)	15383.6	25044	33.347	32.904	32.026	88.652	0	3.811	643.612	510.905	17.222	75.252	435.705	861.844	53.459	8.073	10.709	8.008	28.629	2.868
ChE(20:3)	8159.91	16729.8	0	29.786	18.33	63.222	0	0	560.454	409.501	0	0	198.501	359.334	0	0	3.467	3.25	9.282	0
ChE(20:2)	2283.91	4569.02	0	0	8.1	25.361	0	0	383.321	307.815	0	0	324.933	618.574	0	0	2	1.382	0	0
ChE(20:1)	883.887	1796.35	0.216	2.589	3.732	10.016	1.101	0.072	156.658	138.996	0.131	0	192.23	329.055	0	0	0.878	0.64	0	0.698
ChE(22:6)	143362	292242	151.607	176.131	265.767	796.556	50.159	3.43	6369.99	5353.49	216.032	229.03	4041.51	8411.3	455.519	83.575	61.158	45.651	73.172	125.966
ChE(22:5)	9788.53	18396.6	27.48	75.384	27.927	87.779	52.078	8.463	738.301	432.17	55.548	172.359	472.829	893.633	154.427	11.548	8.608	6.277	33.878	29.129
ChE(22:4)	3802.29	8224.65	0	0	15.857	51.038	0	0	291.852	197.102	0	0	201.893	534.829	0	0	3.531	2.494	0	2.418
ChE(22:3)	1143.54	2502.45	0	0	4.57	11.558	0	0	114.998	93.891	0	0	234.983	432.489	0	0	1.602	1.126	0	0
ChE(22:2)	272.748	459.691	0	0	0.727	2.283	0	0	23.346	19.791	0	0	127.02	220.478	0	0	0.705	0.482	0	0
ChE(22:1)	224.047	510.638	1.061	0	2.703	7.244	0	0	29.263	18.628	0	0	94.932	179.731	0	0.88	0.537	0.356	0	0
ChE(24:2)	126.9	270.284	0	0	0.416	1.387	0	0	13.559	5.67	0	0	158.925	327.071	0	0	0.786	0.555	0	0
ChE(24:1)	148.552	302.381	0	0	0.602	1.464	0	0.461	9.088	6.03	0	0	187.638	396.173	0	0	0.844	0.621	0	0
ChE(26:1)	20.214	69.144	0	0	0.122	0.192	0	0	1.844	1.016	0	0	29.31	54.969	0	0	0.171	0.104	0	0
ChE(30:5)	0	0	0	0	0.066	0.259	0	0	158.916	126.241	0	0	0	0	0	0	0.008	0.006	0	0
Co(Q9)	2830.54	6677.76	0.03	151.357	15.929	36.993	0.018	4.836	8065.03	6858.85	37.349	0	46.741	124.836	0	0	0.604	0.506	0	0
Co(Q10)	90461.9	203131	41873	67185	142.892	472.108	3604.07	1163.88	5538.94	4301.15	22734.2	22418.2	2339.58	4979.3	4781.21	947.794	11.741	6.174	7544.03	3203.22
DG(18:2e)	4096.37	20029	1650.74	1759.26	18.883	0.227	1866.39	570.556	245.586	207.081	4269.2	4357.16	90.207	1469.19	1711.41	460.604	0.693	0.403	2123.01	1400.23
DG(30:2e)	275.51	2180.76	5021.78	5637.79	1.073	4.439	3546.53	859.051	56.872	40.217	15363	16255.9	258.678	896.494	10903.5	1719.78	0.488	0.651	5977.58	3295.04
DG(30:0e)	578.958	768.583	17412.4	26290.6	1.168	11.141	9718.03	2465.74	148.193	28.82	36419.4	53395.5	27.935	51.759	28836	7142.24	0.146	0.237	15753.9	8387.6
DG(16:1_14:0)	0.001	0	0	0	0	0	0	0	0	11.753	0	0	180.19	297.579	0	0	0	0	0	0
DG(16:0_14:0)	5765.51	12726.7	0	0	42.302	121.535	0	0	539.7	363.67	0	0	716.153	1534.4	0	0	5.807	3.263	0	0
DG(14:0_18:3)	0	0	0	0	0	3.845	0	0	11.421	8.976	0	0	181.675	291.327	0	0	0	0	0	0
DG(16:0_16:1)	11107.4	13734.7	0	0	53.47	121.57	0	0	762.198	235.237	0	0	334.956	1170.35	0	0	5.161	3.946	0	0
DG(18:1_14:0)	462.511	369.493	0	0	0	0.838	0	0	190.647	573.282	0	0	1233.39	3503.74	0	0	0	0	0	0
DG(16:0_16:0)	70390.2	108648	1272.5	2410.3	362.353	1179.44	1316.36	328.18	9173.28	11531.3	3591.87	3790.38	7161.92	13050.6	3386.59	770.011	52.774	43.048	2679.72	1550.75
DG(34:5e)	4118.99	9599.74	4030.35	6721.18	2.045	60.728	2848.07	813.387	630.037	427.872	18583.3	9450.2	307.308	929.005	12812.4	1279.95	0.073	0.126	4631.16	3510.81
DG(34:4e)	2990.8	6789.98	1587.55	1672.59	8.421	38.695	812.246	210.182	131.542	244.556	34708.8	14621.1	155.488	323.257	11310.9	573.3	0.707	0.623	2865.55	672.637
DG(34:3e)	4139.9	485.685	11954	19116.5	5.172	21.862	9191.35	2692.88	106.976	25.042	39498.1	32329.4	36.379	557.975	19389.8	4628.07	0.544	0.335	19837.8	7662.18
DG(34:2e)	1698.49	3521.76	17617.9	29547.1	3.676	10.427	6518.64	1801.99	51.873	144.8	25235	27800.8	120.42	240.162	14689.6	4818.67	0.309	0.106	12025.2	6131.98
DG(17:1_16:0)	1024.43	1364.6	0	0	0	1.588	0	0	80.097	128.16	0	0	198.194	434.804	0	0	0.105	0.059	0	0
DG(34:1e)	848.133	2118.77	34723.9	51322.3	7.137	29.389	29391.3	8128.07	234.557	44.494	96624.3	106553	140.388	37.553	46530.4	11513.4	0.788	0.626	43855.7	21715.4
DG(16:0_17:0)	4280.37	10754.4	0	0	29.425	47.458	0	0.003	893.298	743.965	0.022	0	355.218	441.765	44.359	0	2.024	1.566	0	0
DG(14:0_20:5)	355.683	720.134	0	0	0.552	0.998	0	0	14.421	16.377	0	0	860.031	1086.85	0	0	0.131	0.336	0	0
DG(16:0_18:3)	589.876	221.224	0	0	19.179	100.908	0	0	26.184	13.281	0	0	68.565	1493.59	0	0	1.093	0.791	9.733	0
DG(16:1_18:1)	12236.4	28502.2	0	229.856	49.711	146.559	151.845	37.567	1298.4	1675.99	271.153	125.386	2436.61	5189.62	20.182	12.466	0.605	0.739	99.322	34.425
DG(16:0_18:2)	1546.09	2469.16	0	0	65.858	179.322	56.996	0	1565.61	897.859	0	0	55.169	712.582	0	0	9.64	5.856	0	0
DG(16:0_18:1)	68531.3	123275	61.821	40.415	199.65	712.401	48.345	10.452	16246.3	11618.5	268.208	199.513	5571.39	12021.2	45.612	13.826	26.029	20.056	68.297	95.493
DG(18:0_16:0)	340207	587285	962.76	2031.15	1659.78	4998.41	4600.19	625.805	41386.1	34959.2	7429.81	3044.28	23167.5	45410.8	485.331	311.918	174.544	136.416	1637.44	1075.73
DG(36:2e)	155.398	227.855	2083.05	3345.49	0	0	2613.28	1292.48	0	3.67	15578.3	15572	0	11.656	4500.77	1215.83	0	0	3215.26	3612.06
DG(17:0_18:1)	2082.2	4693.59	0	0	18.041	34.652	0	0	446.695	587.413	0	0	492.841	1031.73	0	0	1.008	0.787	0	0
DG(18:0_17:0)	13068.9	26797.4	0	0	70.955	210.116	0	11.966	1142.22	909.677	0	0	891.844	1635.02	0	0	5.294	4.139	0	0
DG(18:3_18:3)	1656.5	3805.5	0	0	34.47	112.341	0	0	513.559	178.288	0	0	509.631	2989.68	77.751	9.362	0.506	1.412	0	0
DG(18:3_18:2)	141.928	568.751	14192.4	18706.4	4.849	0.929	6414.29	1878.74	90.533	56.613	23460	31445.4	1364.03	1077.42	12425.7	1474.01	0.825	1.157	9410.69	6435.92
DG(18:4_18:1)	9666.84	30665.2	20.699	0	1.222	21.354	0	0	9.188	36.887	0	0	192.027	2503.18	0	0	0.244	0.143	0	0
DG(16:0_20:5)	12903	5126.18	20.699	43.155	219.348	562.098	0	0	6192.06	4395.35	36.83	0	4058.31	8548.8	0	0	14.231	10.676	10.32	22.277
DG(18:1_18:3)	34714.6	65709	180.668	748.257	49.414	197.847	1499.06	301.519	407.652	272.967	1023.53	1234.48	1702.3	5896.42	836.555	563.317	1.25	0.769	3071.26	1437.04
DG(16:0_20:4)	923.642	1047.69	180.342	278.651	267.346	922.884	141.346	19.27	15344.5	9232.31	1160.99	687.087	1954.52	210.95	424.736	8.261	10.261	9.121	42.598	86.858
DG(18:1_18:2)	4975.45	12294.5	0.005	0	9.843	14.704	0	0	884.569	968.031	0.02	0.017	713.29	1342.52	68.426	11.187	0.595	0.388	58.165	49.443
DG(18:0_18:3)	3017.74	6311.49	0	0	33.18	73.355	32.409	8.125	293.151	1108.55	0	0	522.457	1743.75	0	0	3.274	2.759	56.933	0
DG(16:0_20:3)	134.852	392.278	0	0	67.103	206.363	0	9.345	1679.77	1164.06	158.192	0	323.573	581.445	37.694	12.082	5.47	2.95	0	26.185
DG(18:0_18:2)	3003.8	4579.5	19258	29160.4	133.442	363.178	12695.1	3466.84	3101.83	1686.06	33264.9	33402.9	604.485	522.188	14183.5	3803.48	11.538	9.066	14698.5	7361.61
DG(18:1_18:1)	31096.2	52050.8	0	79.822	138.299	439.743	375.575	24.725	6643.3	6080.53	174.431	255.44	3874.59	8777.18	0	0	12.795	10.087	541.191	72.601
DG(18:0_18:1)	37000.4	75103.4	93.181	0	167.376	513.968	318.171	74.906	11994.7	9617.99	544.148	267.356	2785.68	5598.47	0	67.463	7.704	5.995	158.559	149.275
DG(18:0_18:0)	636520	1.32691e+06	8647.26	15496	3432.54	10286.4	18180.6	3376.21	54488.6	47330.4	29366.3	32811.5	48321.5	100435	13907.8	3390.31	276.832	193.447	15223.3	7274.86
DG(17:0_20:5)	192.765	202.432	218.393	714.282	11.561	67.228	178.607	103.428	699.414	513.092	925.052	1246.29	366.953	480.349	181.265	130.903	0.112	0.328	417.58	83.375
DG(17:0_20:4)	0	0	697.027	1519.06	9.328	34.895	1101.16	445.623	618.184	355.511	7180.06	7888.28	87.831	30.646	3144.26	762.64	0.207	0.137	1388.56	570.199
DG(37:3)	8839.36	17281.8	43.213	0	49.164	146.455	0	0	1148.04	555.893	95.79	164.798	575.255	1035.48	0	0	4.146	4.502	0	18.026
DG(18:3_20:5)	320.39	98.472	0	0	1.298	3.276	0	0	108.85	276.539	0	0	672.944	1772.52	34.614	0	0.008	0.023	16.807	0
DG(19:0_18:1)	586.761	1030.59	323.074	521.321	6.787	16.153	147.29	76.94	249.04	190.194	333.363	1282.43	88.995	173.601	324.08	46.737	0.552	0.573	167.248	323.923
DG(18:0_19:0)	4880.93	8848.23	0	0	23.506	65.79	16.158	27.459	390.115	260.374	0	0	213.254	440.222	0	0	1.654	1.429	0.005	0
DG(18:3_20:3)	333.618	553.464	14311.4	18884.6	0.266	3.156	1859.18	529.143	461.892	376.626	9490.01	7501.69	159.811	769.706	12879.8	2136.12	0.035	0.02	2949.77	3386.74
DG(18:1_20:5)	183.357	565.712	13.629	72.501	0.289	4.257	0	0	55.453	236.338	30.843	1.275	483.61	633.074	11.978	13.118	0.032	0.034	12.067	8.298
DG(16:0_22:6)	42978.5	130607	29.832	28.369	156.018	473.921	0	0	5132.12	4644.12	0	0	3454.25	5276.3	0	6.41	20.201	16.989	0	0
DG(18:1_20:4)	79367.7	246483	66184.1	77087.4	156.455	534.356	36264.4	11142.8	4735.17	2124.01	76309.5	117135	2702.14	5946.72	47926.3	12555.7	1.023	1.567	28966.1	16950.5
DG(18:0_20:5)	32857.1	772.631	63.368	311.113	647.522	2041.46	240.887	25.58	19662.3	15667.9	371.04	658.214	6182.17	12578.4	87.448	8.141	39.404	29.345	47.63	47.285
DG(18:1_20:3)	4206.44	5604.81	108560	159089	0.244	1.444	64630.4	18616.5	676.567	752.986	354138	369655	297.395	652.482	87615.3	21768.7	0.657	0.037	72119.1	39301.9
DG(18:0_20:4)	231425	425123	267.149	250.968	1120.34	3399.39	399.673	83.706	95869.1	75771.4	2375.16	3615.46	17867.8	28992.8	128.454	251.924	72.56	56.764	246.515	82.812
DG(20:1_18:2)	14786.6	27184.7	74.753	246.015	1.936	3.666	54.362	50.139	2647.19	2683.55	1958.33	3185.68	818.069	1699.7	374.973	49.923	0.193	0.055	141.446	23.965
DG(18:0_20:3)	20874.7	38402	1287.04	3295.86	61.896	188.812	9072.01	4602.05	8047.41	6913.22	28495.3	32133.4	2330.92	5063.22	5333.48	982.382	4.612	2.987	4960.57	5496.44
DG(18:0_20:2)	0	0	2293.8	2919.07	0.232	0.759	2547.62	755.289	0	5.248	6938.16	8723.23	5.175	9.099	4007.65	1068.59	0	0	3377.07	1791.98
DG(20:1_18:1)	5167.71	16506.6	0	0	22.908	51.69	0	0	1694.18	1360.56	0	32.902	297.373	376.535	0	0	0.72	0.564	0	0
DG(18:0_20:1)	6751.17	12998.1	0	52.866	21.328	62.005	43.261	23.198	1607.69	1348.72	26.25	128.886	408.305	950.8	0	0	2.75	1.996	79.501	24.748
DG(18:0_20:0)	34939.7	68293	0	0	152.32	422.819	195.786	8.938	1478.39	1268.53	0	1375.99	1038.59	1967.73	0	0	15.299	11.582	441.851	0
DG(17:0_22:6)	4278.03	7372.93	129.481	335.444	6.638	19.984	96.489	0	120.408	45.676	144.868	0	296.265	503.263	92.972	46.091	0.311	0.126	173.935	63.464
DG(19:0_20:4)	2541.11	3020.92	2586.15	4391.82	14.699	79.683	762.428	257.829	991.07	524.468	2255.34	2607.1	257.324	356.058	2569.4	660.825	1.404	1.125	2151.9	1082.46
DG(20:4_20:4)	339.007	2214.72	0	0	1.918	1.284	0	0	158.151	308.247	0	0	7.298	527.565	0	0	2.003	1.804	0	0
DG(18:2_22:6)	611.21	91.757	0	0	6.191	17.501	0	0	347.552	27.478	0	0	192.875	93.574	0	0	0.037	0.013	0	0
DG(18:1_21:0)	2345.71	4428.32	213.491	0	8.857	25.383	968.177	228.365	444.068	363.516	1408.39	2323.91	141.699	285.887	285.263	74.094	1.135	0.707	565.196	384.171
DG(18:1_22:6)	8193.93	13717.2	418.392	1432.2	26.308	60.638	2594.83	440.397	820.88	639.222	4566.83	2852.76	775.61	1314.26	1551.1	306.093	2.05	2.005	2222.32	1323.94
DG(18:0_21:0)	1042.01	2260.29	0	0	4.522	14.08	0	0	41.756	30.617	0	0	30.617	94.451	0	0	0.659	0.38	0	0
DG(18:1_22:5)	4505.63	10203.5	48444.2	73849	48.66	170.105	12806.9	3625.82	1451.62	1120.72	48205.7	48159.9	815.663	1443.98	25573.9	6361.73	2.727	1.999	22390.5	12626.1
DG(18:0_22:6)	101197	195818	157.205	53.85	180.486	559.267	15.62	8.462	4836.49	4246.58	179.018	266.756	3674.98	7406.44	28.864	6.702	22.515	15.69	64.304	0
DG(18:0_22:5)	10892	22101.1	0	0	130.924	306.425	0	0	4603.95	3970.63	0	0	2063.7	3652.45	0	0	7.653	5.76	0	0
DG(20:0_20:5)	0	0	0	0	46.2	150.448	0	0	1484.31	361.075	0	0	60.424	10.159	0	8.824	2.897	2.097	60.357	0
DG(20:0_20:4)	809.941	632.641	0	0	18.493	59.485	0	0	775.612	773.297	0	0	276.371	449.034	5.806	0	1.557	0.971	7.169	0
DG(22:1_18:2)	573.161	563.909	0	0	30.263	80.534	0	0	777.524	470.12	0	0.001	213.634	364.388	0	0	1.542	1.872	0	0
DG(20:0_20:3)	1468.61	2555.66	0	0	12.064	37.094	0	0	510.706	490.471	0	0	180.938	324.231	0	0	1.788	1.549	0	0
DG(18:1_22:1)	7781.43	12801	0	0	32.747	113.472	0	0	1226.92	1811.68	0	52.98	704.121	1331.22	0	0	3.242	2.46	0	0
DG(22:0_18:2)	891.274	180.76	0	0	26.005	91.282	0	0	582.275	431.287	0	0	251.859	283.12	0	0	2.49	1.682	0	0
DG(18:1_22:0)	56552.1	108842	259.444	157.707	108.315	338.093	0	15.213	3293.54	2859.12	0	0	1854.35	3581.98	107.815	0	19.404	14.589	0	0
DG(18:0_22:0)	9738.61	20140.1	0	0	42.552	128.01	0	0	346.339	213.392	0	0	147.449	363.659	0	0	4.956	3.671	0.053	31.926
DG(20:5_22:6)	20.366	85.184	0	0	0.024	0	0	0	0	0	0	0	265.173	389.351	0	0	0	0	0	23.025
DG(18:1_23:1)	948.663	6517.13	585.009	779.655	19.041	56.558	428.347	52.139	690.349	570.53	102.227	294.101	258.582	558.284	362.122	0	2.082	1.502	350.193	357.913
DG(18:1_23:0)	3914.01	7239.9	0	0	12.782	35.4	0	0	437.084	339.495	0	0	162.463	221.036	0	0	2.107	1.591	0	0
DG(20:1_22:6)	527.677	1032.32	0	0	4.685	2.303	14.259	2.422	8.237	73.482	32.014	12.293	164.113	310.037	0	2.266	0.643	0.402	22.062	12.607
DG(20:5_22:1)	1113.52	1341.34	4.549	0	16.491	60.526	22.413	0	587.883	495.527	0	14.415	270.428	505.745	0	0.992	0.077	0.227	0	0
DG(22:0_20:5)	2378.31	6736.27	0	0	7.326	23.842	21.047	0	289.179	241.382	0	0	188.024	380.89	0	0	0.372	0.103	0	34.794
DG(18:1_24:2)	6516.94	15119.3	0	0	53.397	146.423	0	0	1623.94	1442.54	0	0	841.929	1707.56	0	0	4.108	2.953	0	0
DG(24:0_18:3)	721.307	619.695	0	0	12.986	53.515	0	0	378.43	236.311	0	0	110.866	197.024	0	0	1.822	1.299	0	0
DG(18:1_24:1)	85175.8	166661	184.936	0	246.474	932.1	0	0	5782.28	5102.09	0	0	3672.45	7153.23	64.295	0	30.473	22.731	79.614	0
DG(24:0_18:2)	11553.6	21890	0	0	287.791	923.66	0	0	1045.08	795.768	0	0	574.107	1107.87	0	0	36.991	27.779	0	0
DG(18:1_24:0)	79051.9	166924	0	59.034	163.152	504.252	0	0	2885.43	2407.63	0	0	1251.28	2604.73	0	0	22.904	17.958	0	0
DG(25:1_18:1)	2239.82	3623.39	148.654	228.781	6.978	29.582	0	20.85	193.775	185.449	0	0	70.03	132.743	0	0	0.905	0.892	0	0
DG(24:1_20:5)	3818.68	8248.75	0	0	20.095	63.872	0	0	961.144	734.026	0	48.723	489.141	710.646	0	0	1.863	1.442	0	0
DG(24:0_20:5)	6172.64	11180.4	0	0	26.774	74.799	0	0	588.44	542.237	0	0	315.009	647.431	0	0	2.454	1.813	0	35.188
DG(24:1_20:3)	3682.19	7989.5	0	0.004	22.794	71.027	0	0.001	658.797	565.91	0	0	347.836	705.042	0.001	0	2.182	1.611	0	0
DG(26:1_18:2)	6651.03	12482	0	0	31.221	97.022	0	0	736.974	635.767	0	0	336.432	629.949	0	0	3.674	2.729	0	0
DG(26:1_18:1)	28496.4	49607.3	0	0	58.649	168.565	0	0	966.76	813.382	0	0	401.66	784.29	0	0	7.536	5.646	0	0
DG(26:0_18:1)	20798.1	41618.5	0	0	25.946	82.203	0	0	358.26	294.585	0	0	302.333	452.162	0	0	4.328	3.017	0	0
DG(24:1_22:6)	0	0	267.778	270.21	2.87	8.149	295.678	93.071	0	9.389	10.134	122.609	27.382	38.302	196.197	41.009	0.862	0.767	836.633	275.924
DG(24:0_22:6)	1816.03	3274.2	0	0	12.117	36.848	0	0	273.458	277.113	0	0	197.535	417.838	0	0	1.66	1.178	0	0
DG(26:0_20:5)	1352.45	3132.23	0	0	7.979	18.365	0	0	223.638	228.783	0	0	73.912	76.9	0	0	1.002	0.666	0	0
DG(28:1_18:1)	3848.27	6241.89	0	0	7.28	18.402	0	0	0	12.725	0	0	15.926	26.189	0	0	0.985	0.731	0	0
FA(20:5)	2146.57	3382.14	27.8	54.716	0.795	2.452	2.181	1.992	24.284	6.739	2.138	70.699	123.476	268.488	53.822	9.566	0.032	0	28.859	11.468
FA(20:4)	11689.3	29177.7	2652.84	4786.65	0.978	3.255	66.886	18.496	725.614	469.164	1626.16	1603.28	260.54	578.789	555.057	151.742	0	0	337.078	130.592
GM3(m42:0)	30.868	0.606	370.677	620.969	0	0.023	200.735	55.436	1.389	3.063	481.239	531.569	3.702	7.484	850.493	223.408	0	0	911.931	394.877
Hex1Cer(d32:1)	0	0	0	0	4.47	13.906	0	0	2.968	0	0	0	0	0	0	0	0.006	0.014	0	0
Hex1Cer(d33:1)	8419.74	11748.4	15.206	20.042	24.349	36.055	20.502	4.09	117.416	263.159	34.586	10.008	376.184	380.128	18.895	2.999	0.385	0	25.707	10.736
Hex1Cer(m34:0)	4952.99	8391.4	5.053	9.385	2.911	115.865	24.588	2.695	154.859	282.191	26.092	4.196	311.334	610.719	17.97	3.929	0.571	0	8.599	17.212
Hex1Cer(t32:1)	3690.69	6326.25	1.377	23.413	15.081	51.605	4.109	0.341	46.628	64.439	12.524	29.545	428.739	434.589	8.536	2.046	0.019	0	3.989	1.67
Hex1Cer(d18:1_16:0)	72.108	29.587	4563.39	4575.27	34.565	112.614	88.594	1.385	439.032	624.486	1909.08	1726.63	1137.47	1885.48	484.015	88.977	1.852	0.675	387.533	50.632
Hex1Cer(d34:1)	39152.2	14322.9	187.592	25.634	9.88	50.108	131.378	44.205	554.219	56.484	424.782	601.621	913.152	767.656	87.978	38.801	0.018	0.043	124.753	100.772
Hex1Cer(t33:1)	1203.21	1351.54	27.233	34.778	2.222	5.095	1.548	0.732	16.886	203.463	28.908	58.679	286.916	331.314	2.036	0.728	0.001	0	0.784	0.33
Hex1Cer(t33:0)	2.816	1.397	0	0.845	0.139	1.147	0	0	10.793	1.427	0	0	2.95	2.865	0	0	0.511	0	0	0
Hex1Cer(m36:2)	14465.9	16055.1	24.21	62.992	1.969	3.229	41.655	5.158	918.995	2040.42	62.17	9.425	339.048	843.013	67.387	5.985	0.03	0	5.903	12.763
Hex1Cer(t34:1)	0.947	8.861	618.106	1813.68	0.115	1.763	59.789	16.682	20.316	3.7	549.587	558.06	0.318	0.745	230.092	59.839	0.013	0	152.936	63.195
Hex1Cer(t34:0)	36.26	3.514	0	0	0.004	0.716	17.128	1.783	349.099	402.675	6.563	4.897	25.069	7.899	3.53	0.902	0.006	0	8.194	2.658
Hex1Cer(d18:2_18:0)	0	0	414.243	442.732	0	0	1200.46	299.313	600.679	473.569	55067.5	54964	0	0	5444.67	1510.08	0	0	1180.48	580.81
Hex1Cer(d36:1)	0	0	828.579	1351.8	1.845	98.165	785.001	222.657	776.376	30.435	18501.7	18395.9	0	0	2094.28	521.158	2.003	0.666	916.051	485.599
Hex1Cer(d18:1_18:0)	0	0	0	0	0.105	6.637	0	0	6222.6	8189.13	0	0	48.288	5.63	0	0	0	0	0	0
Hex1Cer(t35:1)	9.785	2.488	0	0	3.91	12.886	0	0	13.022	0.281	0	0	5.078	7.772	0	0.123	0.037	0	0	0
Hex1Cer(t36:3)	71.239	118.913	0	10.358	11.827	6.315	1.595	0	111.301	52.616	0	176.64	211.23	282.72	2.946	1.45	0.018	0	0	0
Hex1Cer(t36:2)	134.114	47.531	0	0	6.139	41.718	21.124	4.045	69.356	13.238	45.545	32.327	158.847	107.236	15.886	5.65	0.015	0	39.008	29.393
Hex1Cer(d18:1_19:0)	0	0	0	0	0	0	0	0	30.555	83.202	0	0	0	0	0	0	0	0	0	0
Hex1Cer(t18:0_18:1)	26.845	192.751	69.412	105.532	0	0	101.334	26.261	234.077	206.046	9946.47	12566.9	15.458	4.18	1216.23	391.94	0.003	0	106.085	298.362
Hex1Cer(d18:1_18:0+O)	233.005	490.207	7771.74	16948.2	0.498	47.927	9364.16	2432.71	1555.05	2220.77	21242.9	9888.67	322.791	297.595	7167.9	1995.57	27.71	15.092	17660.9	8789.74
Hex1Cer(t36:1)	4856.29	34081.9	27.557	145.751	349.954	567.403	36.744	5.804	2518.92	1600.94	77.24	49.471	1924.76	3521.71	9.225	5.067	3.567	0	20.61	7.276
Hex1Cer(t36:0)	101796	217882	1777.98	886.737	115.248	115.206	906.098	229.099	838.489	905.726	791.428	2885.74	904.486	3982.08	1158.58	273.576	58.78	0	1018.08	163.505
Hex1Cer(d18:2_20:0)	0	0	0	0	0.776	0.335	325.076	43.543	461.453	337.973	109.732	3258.61	0	0	308.585	93.384	0.021	0	45.55	76.353
Hex1Cer(d38:1)	10101	20273.9	1911.72	3152.97	0.026	16.734	798.673	232.636	242.849	302.548	5726.25	6161.02	497.222	1079.28	1041.32	261.447	0.078	0	1010.87	495.339
Hex1Cer(d18:1_20:0)	21207.1	37087.1	0	0	61.318	201.513	0	0	4450.41	3161.8	0	0	531.576	1035.07	0	0	3.513	3.158	0	0
Hex1Cer(t37:1)	606.824	2141.62	0.837	3.589	19.034	33.559	0	0	243.98	274.379	1.799	1.783	89.32	73.539	0.787	0.133	0.45	0	0.295	0.543
Hex1Cer(d38:0)	0	0	36.295	74.178	0.859	1.036	109.073	22.734	43.468	5.032	25351	23695.5	0	0	515.965	27.184	0	0	252.316	131.098
Hex1Cer(t18:0_20:5)	11.147	221.013	3.247	10.642	0.007	0.149	16.49	6.915	6.086	13.954	90.44	72.032	179.552	229.133	11.465	0.637	0	0	1.976	0
Hex1Cer(m40:1)	392.683	438.81	28732.6	45460	5.557	13.914	24894.4	6791.54	16.945	16.076	97753.2	112141	14.85	36.064	30352.8	7908.06	0.651	0	28287.4	14336.6
Hex1Cer(t18:1_20:1)	102.471	0	0	0	0	0	0	0	177.582	443.759	0	0	15.167	30.756	0	0	0	0	0	0
Hex1Cer(t38:2)	6763	3590.66	137.334	470.914	37.899	284.178	70.082	4.143	729.401	520.483	41.427	147.689	516.12	3011.98	40.853	4.271	1.293	0	44.026	23.982
Hex1Cer(d39:1)	0	0	261.15	365.116	0	0	147.29	31.812	0	0	1091.62	1102.9	0	0	152.399	33.555	0	0	173.485	59.327
Hex1Cer(d18:1_21:0)	1348.42	4654.08	89.181	231.069	3.254	16.726	0	11.31	370.225	332.326	272.664	56.211	104.858	247.456	0	12.686	0.168	0.117	125.823	70.724
Hex1Cer(t18:0_20:1)	460.815	1050.11	16349.2	26092.2	19.032	16.325	5055.61	1440.21	1282.11	1885.56	7858.68	11908.5	130.259	36.925	4691.82	1349.05	4.626	0	5499.01	3436.19
Hex1Cer(t38:1)	135012	220363	310.107	1501.24	433.886	1101.77	68.061	27	9628.02	6712.12	600.287	967.921	3547.35	7346.39	53.201	25.544	19.535	0.002	205.605	85.919
Hex1Cer(t39:6)	2.898	3.065	186.968	493.426	2.86	8.545	29.325	3.083	17.095	0.977	114.144	93.335	0.145	0.606	108.396	30.15	0.037	0	54.861	13.831
Hex1Cer(t39:4)	10420.7	22868.2	2.503	7.664	63.26	407.076	6.294	4.313	6533.7	4082.29	20.618	85.027	219.752	260.174	20.57	2.757	2.831	0.002	12.915	45.161
Hex1Cer(d18:1_22:2)	0	0	212.895	222.292	7.99	18.336	325.152	61.582	0	0	501.655	253.518	0	0	0.99	113.021	0.028	0.081	414.354	213.552
Hex1Cer(d40:3)	9488.27	18428.6	16.57	62.394	66.101	113.044	16.053	13.57	795.452	669.527	62.437	71.424	698.839	1460.63	23.856	8.142	3.588	0.001	82.092	44.836
Hex1Cer(d39:3+O)	1617.57	494.167	151.556	282.883	3.613	16.628	118.821	45.394	1046.29	911.628	252.242	191.675	104.402	113.383	111.826	25.143	1.26	0.995	58.409	58.666
Hex1Cer(d18:1_22:1)	48744.6	106208	115149	130506	161.184	467.621	87395.8	25819.9	9099.11	7088.17	900150	912762	729.699	1199.28	141408	45814.8	11.661	9.767	106274	61045.8
Hex1Cer(d18:2_22:0)	272.771	0	96.328	671.536	25.097	14.981	835.754	114.056	1495.92	967.993	6189.85	2658.89	38.078	0	450.104	47.624	8.464	5.925	256.104	30.441
Hex1Cer(d40:2)	12081.3	21062.9	65.18	68.306	35.208	131.51	9.516	0.908	764.914	709.019	53.592	48.413	708.791	1710.81	43.938	7.591	0.314	0	24.183	3.998
Hex1Cer(d18:1_22:0)	294120	601261	2124.34	2139.21	498.036	1517.4	768.694	167.234	11020.6	10763.4	2031.45	1786.43	8025.41	14160.8	564.891	140.962	74.29	53	1116.21	811.064
Hex1Cer(d40:1)	6504.93	12584.5	51208.7	80381.9	39.418	129.353	21089.2	5841.31	634.278	707.081	56789.4	63422.2	545.695	792.64	20896.2	5311.33	3.756	0.001	25519.1	12504
Hex1Cer(d18:0_22:1)	7441.48	16557.5	162.74	340.93	3.878	16.591	257.487	84.885	8.385	5.564	1795.04	492.343	4.258	511.856	88.651	33.687	0.394	0.55	244.031	136.355
Hex1Cer(t39:1)	12530.9	25937.9	68.053	21.422	29.594	120.824	2.032	2.282	514.571	493.188	42.368	109.472	334.349	648.214	3.918	8.13	1.309	0	32.951	3.273
Hex1Cer(d40:0)	1639.73	666.638	1547.44	2067.1	142.637	530.279	677.642	287.228	11842.5	8441.88	26605.9	25962.3	940.989	757.991	2009.3	220.388	0.008	1.086	1189.34	924.996
Hex1Cer(d18:0_22:0)	34715.7	76960.6	0	0	76.838	195.416	0	0	2165.25	2004.91	0	0	998.592	1475.25	0	0	13.626	10.234	0	0
Hex1Cer(t18:0_22:6)	383.458	24.513	0.621	0	0.008	0.145	4.853	2.052	0.924	12.925	13.97	3.716	126.85	472.327	0.995	0.021	0.253	0	3.145	0.529
Hex1Cer(t17:0_23:5)	311.202	207.733	40.663	102.36	11.516	54.28	7.764	4.583	125.809	135.125	83.898	12.045	29.511	61.525	21.102	3.507	0.495	0	23.083	15.818
Hex1Cer(t40:4)	29.383	20.825	0	1.478	6.859	22.267	2.052	0.586	95.972	30.818	17.084	10.417	26.089	35.513	0	0.141	0.154	0	2.751	1.001
Hex1Cer(d18:1_23:1)	237.514	529.078	21150.1	29507.8	10.86	41.592	23032.4	7036.44	2234.43	2003.03	418289	414541	94.347	170.583	48373.9	12524.8	0.087	0.125	30806.8	16311.2
Hex1Cer(d18:2_23:0)	0	0	2964.32	6503.25	8.894	21.598	1281.68	459.828	239.127	163.296	3127.41	4949.2	0	4.496	3381.96	720.328	2.687	1.593	2024.84	1314.38
Hex1Cer(d40:2+O)	20537.6	73869.5	4198.01	12631.4	155.646	510.523	7178.1	1907.66	2289.19	1406.44	21839.3	24101.8	1344.36	3387.77	7512.99	2414.24	0.787	2.01	8892.28	4478.78
Hex1Cer(t18:1_22:1)	41.559	319.803	0	0	0.567	0.288	0	0	2639.58	2118.87	0	0	44.139	21.17	0	0	2.346	1.536	0	0
Hex1Cer(d18:2_22:0+O)	6222.06	9620.91	23.703	59.769	51.085	252.232	21.995	6.046	8224.01	2125.67	57.276	83.583	1688.85	927.866	27.523	3.856	2.305	0.73	16.192	8.284
Hex1Cer(d41:1)	116.275	63.641	6405.39	9597.8	0.191	0.436	4246.86	1173.54	12.441	15.12	22521.7	24447.3	0.719	0	5410.46	1427.3	0.022	0	5198.79	2356.63
Hex1Cer(d18:1_23:0)	74555.5	87050.4	46.21	167.672	471.228	1423.87	37.333	15.649	19703.3	17335.6	447.653	858.772	3739.69	7209.08	196.518	0	33.049	21.829	178.258	82.409
Hex1Cer(t18:0_22:1)	91428.9	197719	13304	20705.4	181.723	511.671	3657.26	998.35	2374.04	1555.78	28882.9	29803	2864.65	5444.79	4688.98	1055.24	55.33	40.486	5439.19	3046.05
Hex1Cer(d18:1_22:0+O)	221443	379933	25170.8	40132.8	836.588	2440.74	7252.06	2223.37	27257.9	6485.81	16475.8	20447.6	29168.6	15108.1	7471.06	2438.2	95.131	92.376	9508.57	4891.24
Hex1Cer(d18:0_23:0)	0	0	0	0	0.951	5.558	0	0	42.631	23.884	102.13	0	0	45.717	0	0	0.371	0.43	0	13.545
Hex1Cer(d18:0_22:0+O)	38326.8	102393	247667	356353	34.61	97.419	87132.9	23077.8	154.746	297.973	215214	220995	914.225	1966.7	100261	23779.2	18.33	14.554	107663	53176.9
Hex1Cer(d18:1_24:4)	701.499	313.022	559.236	1466.15	2.645	33.91	351.348	175.463	216.761	316.971	596.367	144.98	438.752	1475.99	542.872	111.443	0	0	537.246	322.994
Hex1Cer(d18:1_24:3)	3021.15	23556.1	1325.97	974.51	86.663	274.529	2123.54	645.753	29.64	16.544	11028.3	9404.44	12.616	32.071	2829.88	950.442	2.413	3.836	1184.65	2071.81
Hex1Cer(d18:2_24:1)	0	0	2314.25	3671.28	0	0	4087.43	850.857	276.663	572.706	177.385	10715.1	16.268	31.829	4499.19	548.802	0	0	3947.79	1520.39
Hex1Cer(d18:1_24:2)	31691	56086.6	63052	105454	594.908	1863.02	44329.9	12537.7	31177.8	29969.5	314535	296915	5866.83	10360.7	47863.6	7019.09	27.755	30.24	54954	33607.6
Hex1Cer(d18:1_24:1)	630701	1.25669e+06	555437	884832	1108.56	3944.43	430903	113401	126164	121010	2.0915e+06	2.15457e+06	25654.3	37854.5	539525	125017	90.62	77.606	557496	293595
Hex1Cer(d41:2+O)	5875.9	10218.6	4188.66	5418	38.013	125.314	1183.12	384.357	2585.59	1884.2	13338.1	12438.4	200.63	632.32	1519.93	511.633	11.394	7.386	2279.88	1090.02
Hex1Cer(t18:0_23:2)	8385.36	15823.7	1755.73	1893.7	9.973	2.022	607.389	189.558	1571.2	1264.69	5846.97	6157.19	38.977	368.273	810.346	203.027	0.063	0.097	876.332	413.837
Hex1Cer(d18:2_23:0+O)	186.803	198.306	768.442	816.398	20.241	45.905	49.849	12.769	929.434	919.739	22.641	2319.03	16.269	34.228	10.824	3.569	2.149	1.422	81.136	73.861
Hex1Cer(t18:1_23:1)	162.585	127.227	4.517	17.404	4.875	10.331	7.093	1.17	947.113	656.034	90.69	25.58	28.423	16.978	16.102	3.248	1.339	0.934	10.587	4.215
Hex1Cer(d18:1_24:0)	379372	757592	29887.8	45509.2	691.972	2081.33	15481	3717.98	25458.8	21428.7	78544.5	80498.9	12590.1	26003.6	15019.3	3532.91	130.34	95.739	15227.6	8592.14
Hex1Cer(d18:0_24:1)	27839.3	106522	214072	344345	173.597	547.148	134127	40246.5	5955.3	2979.88	378963	378895	835.029	1291.24	134428	33291.5	16.525	13.097	162599	86970.9
Hex1Cer(d42:1)	1973.28	5292.42	205.186	484.206	17.3	41.008	407.65	25.696	318.573	338.004	901.033	990.189	146.533	155.238	435.657	139.814	0.847	0	178.671	228.209
Hex1Cer(t18:0_23:1)	30523.7	64982.2	1738.35	3453.46	95.502	290.102	1533.59	337.27	2496.56	1818.96	8888.46	9716.97	1988.97	3585.81	981.593	336.19	26.149	20.348	1485.1	842.228
Hex1Cer(t41:1)	21562.7	51336.2	5604.32	11827.4	3.284	23.624	8818.52	2424.99	99.745	101.476	108894	109416	63.919	1389.65	13309	3193.33	0.505	0	10508.4	3647.55
Hex1Cer(d18:1_23:0+O)	39093.8	81689.2	2132.15	3296.67	6.191	25.143	1407.47	419.384	1431.75	1686.6	4371.32	4229.14	2321.14	4223.03	1382.28	360.98	7.364	2.606	1453.03	914.191
Hex1Cer(d42:0)	4.684	30.524	5700.14	8311.79	2.167	2.236	2374.37	690.952	85.717	44.397	5761.7	6610.33	0.046	3.383	2137.03	682.922	0.159	0	2992.2	1241.27
Hex1Cer(d18:0_24:0)	65248.2	104725	0	0	16.677	112.251	0.273	0	1133.39	1107.85	0	0	962.726	1856.52	0	0	10.915	7.847	0	13.944
Hex1Cer(t20:0_22:6)	5.894	34.094	371.456	761.485	0.288	7.989	131.755	63.4	286.944	120.942	124.898	497.804	13.471	15.891	21.632	6.487	0.011	0	76.527	25.436
Hex1Cer(t18:0_24:4)	15394.4	41810.6	19234.8	22173.6	86.404	403.04	8718.99	2671.53	3450.02	3204.47	34289.2	34680.4	1843.24	3786.59	9450.14	1979.17	4.357	2.613	12789.1	6646.14
Hex1Cer(d18:2_25:1)	61.602	333.927	12511.9	17812.7	1.211	0.496	638.975	148.092	299.624	231.712	3981.81	4516.15	23.462	8.306	695.78	386.604	0.07	0.033	1959.35	1051.51
Hex1Cer(d18:1_25:2)	29722.9	61064.1	30.559	118.526	29.784	79.428	190.853	8.5	764.862	830.594	206.01	73.874	186.455	259.513	0	6.063	1.152	1.644	87.585	42.114
Hex1Cer(t18:0_24:3)	12524.3	100573	1734.37	11958.5	172.583	354.857	4011.57	983.033	739.644	1801.28	11431.2	11097	1162.59	4563.82	1930.63	1568.97	8.237	7.17	8598.64	1593.44
Hex1Cer(t18:1_24:2)	9150.61	19297.9	8192.5	14503.6	7.196	69.168	3676.35	967.537	4154.44	3408.51	7932.16	10174.6	89.304	77.072	6015.24	1534.27	1.052	0.24	6262.91	3817.81
Hex1Cer(d18:1_25:1)	11372.1	21199.5	2400.69	3687.81	5.539	133.52	3161.35	788.467	6603.95	6380.02	23780.5	23357.8	406.615	870.478	4684.36	1047.35	0.458	0.304	4182.68	2024.14
Hex1Cer(d42:2+O)	81115.6	129631	8840.18	14806.3	70.994	517.273	941.285	113.132	23020.6	21210	4906.2	3175.07	5990.78	11782.3	1821.11	389.728	0.365	0.204	3293.13	862.412
Hex1Cer(t18:0_24:2)	64173.1	109684	12213.5	17691.1	340.059	904.462	9901.05	2699.33	25958.2	14946.3	45181.2	48573.6	3859.84	8593.84	10045.4	2798.74	37.339	33.828	11538.8	5617.12
Hex1Cer(t42:2)	41.169	70.739	29533.3	49123.7	7.246	22.634	21025.6	6081.29	8.337	16.695	152821	166656	5.635	2.332	22295.4	5438.56	0.256	0	26664.4	12046.9
Hex1Cer(d18:2_24:0+O)	5329.51	8823.11	1611.88	2635.16	385.389	1160.41	166.212	59.549	19632.8	1371.92	511.643	1159.29	426.248	925.812	369.809	151.975	52.462	42.608	472.26	119.878
Hex1Cer(d18:1_25:0)	32940.6	65075.8	0	12.818	8.53	1.758	0	0	254.432	152.194	0	0	198.06	435.696	0	0	1.341	1.503	0	0
Hex1Cer(d43:1)	3735.98	1623.52	0	0	21.336	54.885	0	0	692.678	294.052	164.597	0	7.093	10.16	71.15	17.965	2.521	1.745	72.699	220.389
Hex1Cer(d18:1_24:0+O)	353027	743437	6278.28	14652.8	717.429	1962.51	2765.59	983.885	9141.9	8693.13	12804.8	17782.7	13739.7	18558.7	4561.95	1553.82	238.705	175.532	5500.04	2643.72
Hex1Cer(t18:0_24:1)	193339	341783	185382	283564	429.89	1245.51	71458.7	22899.7	4217.93	4057.56	732528	754963	10981.6	13122.8	93170.8	23305.8	161.08	115.36	94612	49182.4
Hex1Cer(t42:1)	982.267	3191.32	70820.7	107309	19.036	0.62	64675	18345.3	72.188	75.695	233796	245376	47.741	110.573	78603.4	20428	2.82	0	71527.1	38210.7
Hex1Cer(d42:1+O)	5700.21	15949.1	728.639	1448.6	21.013	58.475	2469.16	436.892	355.928	200.519	3075.98	4529.44	264.449	840.122	905.127	89.934	2.387	1.831	1409.46	1683.48
Hex1Cer(d18:0_24:0+O)	28687.8	62585.3	13328.3	20095.2	87.102	207.109	4550.51	420.719	235.258	84.726	10317.9	10402.8	388.531	658.937	3438.52	1330.9	45.389	33.22	5594.3	6059.22
Hex1Cer(t42:0)	3198.68	3526.54	422.914	730.249	3.475	164.754	89.65	14.472	27.187	252.053	599.405	240.851	105.151	175.703	4.825	112.389	3.789	0.001	59.145	28.902
Hex1Cer(d18:1_26:3)	8573.91	24728.9	6008.27	9540.8	25.669	72.694	4527.3	1359.97	356.993	239.739	12730.5	12442.2	180.71	273.803	3379.38	721.238	6.026	4.423	4448.59	2073.89
Hex1Cer(d18:1_26:2)	11569.8	65898.5	4279.43	6836.27	109.935	207.504	2881.65	1030.69	1814.45	1020.47	5299.01	6321.32	805.839	1366.19	2603.05	553.344	6.086	2.572	3306.8	1525.37
Hex1Cer(t43:3)	25249.1	50258.7	373.588	542.361	4.575	11.281	344.245	100.209	2307.33	2378.27	1658.05	486.901	882.778	1728.16	324.212	44.231	1.288	0.975	158.096	383.265
Hex1Cer(d18:1_26:1)	75582.5	153234	56401.5	83863.9	123.564	394.274	41931.9	11527.9	3676.3	2862.42	96586.8	105979	1782.35	4017.48	44646.8	10790.3	17.679	13.148	50931.4	26710.7
Hex1Cer(t18:0_25:2)	22033.8	50543.6	84.195	148.999	10.409	29.586	268.503	8.5	453.819	504.893	206.01	210.222	158.76	190.71	0	12.126	0.235	0.089	228.56	42.114
Hex1Cer(d19:2_24:0+O)	2863.1	5341.53	24.615	20.151	12.033	44.206	36.236	0	740.299	63.425	0	38.562	19.796	113.807	0	1.993	1.285	1.341	0	30.562
Hex1Cer(d18:1_26:0)	179833	329757	9572.33	17503.6	121.87	310.795	4367.65	1429.43	1519.62	2472.94	10946.2	13461.3	2580.77	5332.66	5608.03	1380.57	46.487	34.41	7488.31	3406.64
Hex1Cer(d18:0_26:1)	6667.38	16311.5	165138	247211	7.063	36.189	36189.4	11438.4	151.796	11.06	87240.3	103041	53.716	0.033	52956.6	12907.8	1.217	1.376	52371.4	26202.1
Hex1Cer(d18:1_25:0+O)	5012.05	13049	4146.57	5288.11	13.341	50.393	1016.48	271.255	185.472	89.985	2157.27	2194.77	68.902	407.238	1484.37	334.809	14.35	8.337	1276	657.785
Hex1Cer(t18:0_25:1)	835.37	1270.76	8.348	11.705	8.93	15.684	0.033	0	50.791	4.797	0	3.311	115.07	111.074	120.303	7.734	2.802	1.946	10.43	1.987
Hex1Cer(d18:0_26:0)	3829.79	10277.6	61.724	60.145	12.821	35.87	64.59	4.138	170.554	127.372	186.327	105.512	60.77	140.595	132.935	40.879	5.703	4.024	17.08	21.678
Hex1Cer(t42:1+O)	188.066	6230.42	2433.82	2025.21	4.215	13.125	1426.63	437.28	90.857	19.809	2896.33	2989.27	0	1.724	2033.42	363.456	0.271	0.292	1582.03	867.994
Hex1Cer(t18:0_24:0+O)	3009.68	68978.6	50546.6	78014.4	4.785	1.308	18957.4	7593.45	187.953	144.887	68857.1	80428.8	115.393	294.291	37911.4	8602.17	2.162	1.956	26502.8	12134.7
Hex1Cer(t44:4)	3505.4	15844.3	4318.83	1666.12	111.001	388.488	3209.59	1581.77	8133.72	8080.53	4415.07	3885.86	2019.76	4310.26	3796.36	1186.66	8.767	7.823	4320.68	3140.25
Hex1Cer(t18:0_26:3)	451.696	651.426	11945.1	18774.8	4.24	87.059	2572.17	696.172	1079.2	498.097	9107.29	9862.5	486.304	917.546	10980.1	2293.28	3.061	1.005	7474.35	1510.74
Hex1Cer(t44:3)	43933.1	86187.5	82.922	310.365	49.329	145.885	2660.21	43.03	1499.57	1408.51	1278.71	2196.79	1178.67	2328.72	742.567	231.289	5.252	0.194	949.238	383.41
Hex1Cer(d45:2)	7495.44	13611.2	530.981	1230.83	8.27	43.199	323.827	168.277	292.289	244.858	1189.82	1740.62	122.843	321.038	681.483	168.51	0.955	0.763	568.418	540.139
Hex1Cer(d44:2+O)	62134	115275	559.67	2321.57	167.476	504.249	162.357	81.909	2461.56	2443.06	1173.43	1787.03	3661.39	5444.56	273.417	35.059	21.93	16.203	404.148	126.423
Hex1Cer(t18:0_26:2)	39539.4	81489.5	7726.94	14981.5	103.236	318.356	7048.15	1950.71	1373.89	1326.13	11697.8	12862.7	1940.65	3263.05	4406.2	916.434	13.671	9.932	5703.74	3246.82
Hex1Cer(t44:2)	13519.3	24860.4	37.717	76.086	12.675	37.771	0.002	0	247.1	198.336	207.436	369.548	190.396	401.639	910.631	133.496	3.71	2.895	0	34.12
Hex1Cer(d19:1_26:0)	4302.72	7332.39	189.444	324.319	2.069	18.686	132.814	60.044	28.909	38.486	719.876	864.75	43.506	60.554	346.771	61.986	0.288	0.638	238.877	178.079
Hex1Cer(t18:0_26:1)	61656.9	129284	1138.79	1143.46	72.381	194.69	129.72	115.783	191.289	132.63	3793.93	2365.55	1367.15	2674.16	2257.7	478.454	28.78	21.61	1142.86	483.499
Hex1Cer(d18:1_26:0+O)	107925	226030	25.578	168.372	133.859	361.649	19.037	0	470.891	415.947	24.228	0	2271.31	4306.28	107.64	10.927	49.034	37.096	42.579	36.452
Hex1Cer(d46:2)	15936.5	34958.9	46.459	71.708	20.463	101.99	13.215	3.063	313.298	339.682	6.559	20.244	248.001	464.065	17.936	1.125	1.049	0	15.254	5.367
Hex1Cer(m46:1+O)	3468.22	6887.77	3900.14	6647.09	0.741	1.361	962.808	285.202	57.115	64.415	1637.87	1709.48	39.643	79.338	736.534	200.831	0.261	0	1173.34	561.059
Hex1Cer(t46:4)	7386.58	11007.8	23212.8	39771.3	0.318	4.532	17576.7	4621.74	62.73	147.99	50772.2	58629.7	79.128	198.875	23446.7	6408.62	0.317	0.317	24670.6	13674.8
Hex1Cer(d46:2+O)	42372.2	88509.3	0	0	15.311	57.753	0	0	32.97	43.536	0	0	656.772	1376.41	0	0	0.54	0.266	0	0
Hex1Cer(t46:2)	21870.1	45428.9	0	0	16.695	53.192	0	2.431	58.567	57.447	0	69.79	348.824	805.358	31.046	2.537	0.954	0.775	21.886	0
Hex1Cer(t46:1)	10405.2	21563.7	2831.77	21492.5	4.96	15.106	4457.8	3851.19	0	0	51506.2	52354.7	77.549	185.8	30370.3	6206.59	1.615	2.063	22932.5	12348.6
Hex1Cer(d46:1+O)	20601.5	45286.6	152.83	0	12.68	27.282	77.541	13.11	11.21	0	144.551	149.429	164.507	317.187	0	7.901	7.608	5.338	121.509	75.947
Hex2Cer(d29:0)	99217	225428	11550.6	9537.09	34.686	105.113	2709.09	866.115	169.821	5.095	11114.3	20828.1	297.418	1646.25	8363.09	2289.55	12.049	0	10554.9	3401.75
Hex2Cer(d30:1)	6306.21	6993.37	319619	542481	4.418	1.154	40086.6	11218.7	25.564	0.537	161301	172170	15.021	121.458	87323.7	21155.8	0.625	0	80699.4	35248.8
Hex2Cer(d31:1)	6992.81	13850.8	996.829	3145.03	0.677	9.678	261.01	194.251	567.448	1192.24	3197.14	5287.41	165.345	575.1	2504.4	564.221	0.029	0	1661.18	353.933
Hex2Cer(d31:0)	6278.37	26949.8	2087.16	4951.68	4.23	3.003	940.583	283.054	7.341	0.707	4349.53	6328.89	16.123	90.845	3458.87	847.581	0.088	0	3163.64	1394.61
Hex2Cer(d32:2)	103.698	133.482	31697.2	149883	0.135	0.289	9329.15	2574.71	6.346	5.834	41807.5	48576.5	36.233	65.442	33100.8	8263.31	0.059	0	30001.8	13517.6
Hex2Cer(d33:2)	13.136	19.825	2838.15	3764.18	0.013	0.075	463.422	149.347	8.577	7.224	2559.03	2489.8	1.404	2.276	2318.89	563.3	0.018	0	2092.08	645.346
Hex2Cer(d33:1)	537.089	1906.37	1205.77	2410.59	1.188	12.979	2124.6	581.761	14.47	40.668	3879.25	4929.27	106.509	109.575	2217.11	557.116	0.589	0	2858.39	996.436
Hex2Cer(d14:1_20:5)	0	0	5253.11	8501.74	0	0	306.626	79.636	0	0	1161.74	974.935	0	0	2129.21	492.629	0	0	1690.52	725.954
Hex2Cer(d14:1_20:4)	313.346	453.009	2842.63	4631.3	1.543	2.101	118.841	41.879	4.235	0.47	767.813	1966.95	2.077	23.364	743.156	228.691	0.135	0	661.206	336.502
Hex2Cer(d18:1_16:0)	48539.8	51432.1	7908.71	30919	1.624	4.961	17934	4242.69	221.326	153.522	52483.8	49135.1	288.884	3424.15	40251.7	9907.94	0.865	0.859	37249.1	19617.8
Hex2Cer(d13:0_22:6)	24688.2	47663.1	2754.88	4012	0.006	0	214.871	60.044	0.067	0	862.736	60.945	47.276	151.323	1336.32	297.05	0	0	1056.74	447.132
Hex2Cer(d35:2)	0	0	550.142	948.179	0.34	0.668	1548.83	418.574	17.41	0.914	4047.3	4499.89	1.399	0.139	898.142	482.065	0.009	0	1906.09	827.614
Hex2Cer(d35:1)	3.61	13.699	490.103	160.716	0.843	1.006	2132.98	725.573	64.23	102.117	6086.39	560.297	24.61	6.859	3500.91	727.663	0	0	3570.55	1577.39
Hex2Cer(d14:1_22:6)	0	0	69252.9	118074	0	0.011	2191.06	626.608	2.084	0.261	9297.62	8996.09	0	0	6053.06	1358.15	0	0	5181.62	2261.65
Hex2Cer(d18:1_18:0)	0	0	4650.7	6019.74	0	0.087	8666.08	2374.89	689.388	580.774	32787.6	32363.4	0	0	14387.5	3356	0	0	11574.3	6376
Hex2Cer(d15:1_22:6)	0	10.096	1434.09	2351.71	0	0	73.6	18.289	0	0	341.129	319.664	0.064	0	428.416	93.694	0	0	292.405	118.497
Hex2Cer(d37:2)	0	0	770.797	1257.67	0.45	1.617	1225.48	350.568	1.147	0.27	2450.26	2777.02	0.868	0	1674.04	450.324	0	0	1846.86	888.117
Hex2Cer(d37:1)	42.244	103.266	948.852	1566.22	3.716	16.577	1404	423.154	191.176	131.672	3039.62	3233.48	1.752	18.593	2223.7	503.727	0	0	2379.2	1083.96
Hex2Cer(d37:0)	431.139	620.584	626.778	2065.74	5.864	9.617	480.648	111.206	94.184	280.23	1403.94	1060.48	114.229	518.534	650.001	258.964	0.113	0	568.629	332.476
Hex2Cer(m39:1)	267768	551596	5789.49	14764.1	144.378	464.966	7428.85	2141.25	4672.1	21129.9	10639.9	21284.1	16180.6	33119.5	6443.74	1787.05	25.845	0.005	12229.6	4422.04
Hex2Cer(d19:2_20:5)	24.1	540.293	17.693	5.548	9.783	26.169	11.773	1.47	9.918	1.012	41.683	46.029	5.027	3.867	1.849	2.003	1.057	0	9.521	0
Hex2Cer(d39:2)	208.615	491.569	968.844	1344.08	0.122	0.09	544.104	151.612	1.142	1.101	1408.25	1548.31	4.597	13.523	970.459	244.131	0.005	0	734.29	386.612
Hex2Cer(d39:1)	383.704	200.754	1369.81	2330.09	1.689	2.579	757.81	209.538	71.038	59.46	1844.49	1817.34	43.087	83.259	1224.04	280.592	0.105	0	953.63	422.753
Hex2Cer(m21:0_20:5)	2247.81	5302.11	4216.44	6807.68	31.884	39.542	5980.72	1777.07	19.696	35.106	9428.23	10090.8	11.766	6.671	4077.57	964.445	5.415	0	4687.29	2350.28
Hex2Cer(d18:1_22:0)	931.942	2485.13	2579.46	183.315	0	0	41.337	7.423	40.745	59.082	1584.74	3257.48	87.844	164.37	2496.19	139.538	0	0	853.331	1319.11
Hex2Cer(d18:1_24:1)	0	0	96.067	21.823	10.149	25.773	150.788	9.485	194.56	63.459	184.31	88.941	16.196	0	71.707	23.519	1.281	1.045	216.794	79.295
Hex2Cer(d42:1)	650.164	1532.77	13.556	17.528	0.749	8.389	5.911	4.087	33.734	41.187	6.728	12.249	70.892	129.217	4.172	4.402	0.016	0	5.697	6.206
Hex2Cer(d23:1_22:6)	0	0	0	0	0	0	22.46	5.765	0	0	959.569	895.069	0	0	836.284	214.547	0	0	215.963	74.769
LPC(14:0)	2034.31	3694.12	327.526	771.484	6.537	15.743	131.903	77.561	139.394	92.71	157.905	696.05	117.716	261.413	707.852	25.369	0.32	0.229	151.377	156.75
LPC(16:1e)	3597.97	4930.21	104.45	46.515	47.166	170.834	26.853	24.435	1640.03	1177.8	45.785	213.125	1189.51	2274.09	25.524	16.766	2.065	1.648	284.944	60.926
LPC(15:0)	1869.63	3127.02	372.09	831.613	7.346	22.976	513.765	133.454	187.998	159.059	1297.23	1050.36	192.792	373.86	457.799	140.917	0.414	0.344	496.931	302.871
LPC(16:1)	4314.38	7839.99	475.97	412.298	53.43	155.203	685.69	208.748	987.369	784.974	2192.61	2389.77	1068.83	2166.28	996.951	295.7	4.363	3.266	1084.12	531.799
LPC(16:0)	365710	758501	92228.9	106471	1652.27	5049.59	27313.3	8097.69	54950.8	37913.7	100081	129087	21262.9	56927.2	75310.6	15141.8	76.749	64.767	46849	20201
LPC(18:2e)	2159.38	3387.3	45.31	88.27	0.823	6.198	23.521	20.954	198.724	211.296	65.154	87.666	227.315	575.291	62.573	36.776	0.027	0.012	74.265	30.726
LPC(17:1)	2325.31	2749.1	448.803	579.705	25.858	99.8	343.761	67.059	618.915	532.631	901.585	671.937	609.487	1164.54	996.713	242.879	1.637	1.216	622.063	384.145
LPC(18:1e)	14240	38960.2	7851.82	12876.8	26.956	95.865	4686.6	1371.4	806.58	483.879	9214.51	9079.95	807.634	2113.48	8503.36	2571.27	0.097	0.545	7597.19	4143.41
LPC(17:0)	7143.27	11104.6	3288.13	4195.52	72.648	184.995	1850.33	722.771	1290.65	1152.12	2558.03	2836.69	1556.56	2538	4229.66	1014.53	4.891	3.109	4247.91	2027.2
LPC(18:0e)	6070.7	9234.04	77.12	137.545	783.067	2173.65	171.947	82.526	11632.3	8755.67	586.842	653.167	2716.74	3687.31	289.32	604.383	30.411	31.507	240.267	65.148
LPC(18:3)	1956.44	2873.27	501.545	835.709	52.072	105.926	603.524	321.959	582.483	708.795	1217.95	1631.08	862.962	1072.03	1557.58	365.943	3.524	2.698	988.516	255.987
LPC(18:2)	6957.9	13187.6	673.635	861.758	89.574	196.453	1833.38	275.053	1867.23	1291.45	3642.34	3663	1284.68	3118.83	2449.26	302.848	3.71	3.257	1900.28	778.253
LPC(18:1)	183221	354067	15939.6	23447.4	1529.1	4652.97	17977.3	5205.23	43384.2	37424	51563.1	55562.2	28718.9	52037.3	26318.8	8722.23	84.501	66.833	37063.9	19594.8
LPC(18:0)	94271.7	188523	36158.8	49769.2	474.776	1457.26	12261	3786.83	32771.2	21836.1	69881.9	75035.1	13450.4	20447.3	36003.9	9281.25	34.775	24.192	26732.1	13616.2
LPC(19:1)	114.03	336.689	0	33.19	2.114	1.054	0	35.033	69.547	74.768	0	0	31.8	65.134	62.521	43.08	0.042	0.044	33.022	0
LPC(20:1e)	1115.32	3341.95	409.714	1717.14	0.263	2.867	434.599	180.085	8.816	1.168	1097.55	1161.5	0.703	14.876	657.119	173.047	0.012	0.036	942.631	437.502
LPC(19:0)	354.793	419.775	1.994	8.996	4.397	15.563	7.276	0	175.772	155.588	70.578	26.05	166.231	242.693	19.922	4.916	0.503	0.402	17.715	9.206
LPC(20:0e)	8.123	93.208	2692.55	4063.21	0.036	0.269	1324.14	386.103	5.643	5.82	2664.09	2953.15	3.036	2.091	2570.6	670.963	0	0	2724	1397.05
LPC(20:5)	3103.95	18886.8	494.012	2416.62	22.005	70.468	1346.01	318.413	1010.64	794.482	452.72	1844.63	1689.2	3138.94	574.446	822.061	4.251	3.297	4033.04	380.385
LPC(20:4)	9093.66	17804.5	1159.92	1913.44	56.213	162.441	675.494	213.999	4651.71	2746.71	10160.3	9098.2	760.011	1674.2	1142.6	340.702	3.435	2.342	1491.21	701.249
LPC(20:1)	8470.56	9652.22	3440.33	4111.13	85.872	269.884	2960.24	818.754	2427.57	1635.5	7356.45	7136.92	1633.13	2636.78	3467.65	1084.96	3.937	4.763	5172.98	2539.86
LPC(20:0)	6237.54	10621.3	2602.9	3004.12	74.133	229.972	1740.55	425.18	2017.47	1364.72	4447.75	4444.05	1495.5	3512.47	3396.85	1010.06	3.359	2.961	4181.06	1843.32
LPC(21:0)	132.407	101.228	0	2.6	4.368	13.274	0	0	138.222	108.273	0	0	154.303	333.554	0	0	0.358	0.375	1.818	1.147
LPC(22:6)	75986.4	264942	34277.7	38386.9	140.604	275.519	6122.18	1842.75	9527.32	8779.3	27208.4	27390.9	6967.67	19569.7	5786.12	4670.47	8.113	6.198	12983	6458.69
LPC(22:5)	1957.29	3289.19	200.69	498.777	12.609	35.305	289.457	39.81	501.427	332.934	570.585	587.818	692.633	951.806	1115.46	103.801	1.546	0.869	454.071	175.186
LPC(22:4)	694.571	672.384	0	8.465	7.889	17.422	27.129	0	584.501	451.493	40.213	58.716	191.404	369.742	30.233	21.663	0.781	0.597	37.054	35.968
LPC(22:0)	16305.7	28851.5	7844.34	9886.04	208.387	573.472	5384.28	1600.87	2335.33	2170.4	11775.3	12970.1	5031.96	10684	23314.1	5758.35	20.128	17.923	17643.9	9421.98
LPC(23:0)	0	3.378	0	0	0.282	0.075	0	0	0.284	0.599	0	0	1.228	0.712	0	0	0.146	0	0	0
LPC(24:2)	926.694	1755.93	281.985	674.99	38.31	96.925	886.969	223.666	510.08	393.557	1303.78	1305.97	754.821	1545.45	2178.38	474.151	2.885	2.161	2013.18	1069.42
LPC(24:1)	18160.6	35107.5	10677.8	13990.7	331.073	866.949	6277.28	1840.9	3694.43	3429.36	14484.8	15256.1	8134	17101.6	24273.6	6797.98	37.548	26.707	22685.6	15530.7
LPC(24:0)	69037.7	156860	13279.1	34458.8	863.215	2701.86	15703.5	4608.3	19356.1	11676.4	46355.4	52344.7	22413.5	53859.6	33510.8	17222.1	66.799	54.35	60468.7	30712.6
LPC(25:0)	3586.57	6992.7	23.491	30.569	28.017	84.638	49.219	19.079	727.917	1080.06	136.147	83.424	1340.44	1682.77	96.34	19.462	3.941	3.772	114.342	62.483
LPC(26:1)	37959.3	48419.3	8662.47	14191.8	158.411	752.953	4023.39	1178.39	2093.89	1913.44	9518.91	5872.25	3670.64	10081.8	15276.9	3465.93	10.73	8.928	13856	7294.92
LPC(26:0)	7425.12	14495.6	4660.88	6979.72	151.326	340.814	8823.28	2436.17	2216.36	1403.88	9252.84	23059.1	1705.64	4247.65	8254.47	2034.56	14.958	8.119	18365.3	4562.73
LPC(28:1)	133.76	517.584	691.968	1654.62	24.345	35.819	346.668	250.235	354.739	240.184	2241.67	944.644	106.026	96.112	2133.66	630.465	0.18	0.263	2451.69	992.494
LPC(28:0)	0	0	0	0	9.471	33.808	0	0	160.947	157.961	0	0	3.686	7.232	0	0	0.369	0.309	0	0
LPC(32:0)	2189.71	1794.84	2108.02	3008.09	7.478	7.559	762.623	219.316	17.125	33.537	2761.15	7589.55	218.737	775.283	1339.3	559.259	2.206	1.196	1498.3	698.135
LPC(33:1)	4504.93	5539.49	37781.3	53549.2	25.277	78.212	10874.7	2989.04	20.242	18.009	34921.9	36230.7	150.711	634.202	13687.5	3111.72	2.095	3.228	16372.8	8610.26
LPC(34:1)	211837	401053	2210.12	7241.63	70.072	1965.9	1670.01	657.386	6189.34	6977.1	1658.34	6602.93	13032.9	25774.3	1529.46	550.037	119.065	37.466	2412.12	1238.48
LPC(34:0)	13150	25407.5	401.736	1295.75	1.387	46.45	631.71	139.058	58.243	20.719	1249.42	1407.28	93.616	797.345	964.723	292.359	4.523	3.28	802.504	237.577
LPC(35:1)	57999.4	128584	6768.13	13200	1.924	16.045	21568.1	4995.01	121.171	40.371	67844.5	71175.6	1218.01	4252.32	11825.2	3626.4	0.281	0.277	22424.3	12876.3
LPC(36:1)	1365.67	4887.61	985.834	1518.47	265.859	304.068	2189.39	192.845	4277.82	4139.05	829.758	495.772	1517.63	95.54	836.231	374.115	69.33	26.775	570.672	628.153
LPC(38:1)	3883.22	4518.43	165.025	219.465	37.47	122.853	136.327	59.268	1964.05	1667.29	1205.23	853.046	465.162	845.31	181	25.972	1.143	0.814	72.131	112.248
LPE(16:1e)	302.84	417.956	2.697	1.306	18.313	52.253	3.729	0.651	228.875	196.454	20.339	8.774	156.587	143.984	13.651	4.186	0.421	0.075	8.006	0.809
LPE(16:1)	37.839	8.384	44.925	39.51	6.682	1.616	0	0.634	8.05	3.53	15.903	5.287	6.114	7.95	5.936	2.018	0.003	0	6.895	2.689
LPE(16:0)	4973.42	7755.42	631.494	1078.79	18.155	51.216	429.987	119.358	347.704	364.727	1339.3	1367.37	332.385	592.603	619.381	183.01	0.581	0.577	945.348	355.011
LPE(17:1)	60.342	178.93	15.827	25.033	3.646	4.235	2.062	0.526	5.455	8.155	4.769	0	8.908	42.487	9.075	3.409	0.05	0	9.624	9.535
LPE(18:1e)	618.126	826.637	25.188	21.013	153.789	586.382	15.785	1.218	2592.42	1799.3	37.745	35.376	452.195	284.241	85.813	21.883	0.907	0	6.997	1.149
LPE(17:0)	104.363	115.418	1.819	0	0.647	1.732	0	0	3.727	5.532	7.858	0	13.421	28.884	0	0.253	0.037	0	0	0
LPE(18:0e)	1544.83	3975.87	43.708	63.668	4.715	47.141	18.911	5.462	61.397	79.688	65.807	84.117	17.986	100.218	17.864	15.095	0.059	0	16.625	12.795
LPE(18:3)	23.246	7.123	4.888	7.003	1.037	4.045	5.977	0.465	11.302	9.515	8.463	6.47	9.434	14.166	1.971	1.365	0.001	0	4.84	4.15
LPE(18:2)	24.971	75.226	4.482	11.807	2.561	10.197	4.691	1.101	14.796	11.777	9.537	15.812	7.603	12.539	10.907	1.775	0.024	0	6.64	5.973
LPE(18:1)	4322.84	7905	863.817	2306.22	51.335	130.258	623.032	319.343	1253.67	961.364	4154.98	3537.15	487.918	1388.5	1428.39	303.385	1.688	1.249	1620.59	765.11
LPE(18:0)	10507.6	18943.4	3799.13	6233.73	49.034	149.452	1401.81	363.407	857.517	858.57	4327.19	4709.88	910.616	1751.1	2899.89	641.104	3.491	1.369	2851.72	1151.13
LPE(20:1e)	6.44	25.018	0	0	1.531	4.461	0	0	17.246	1.215	0	0	0.599	1.57	0	0	0.01	0.068	0	0
LPE(20:4)	948.695	2198.23	576.61	813.497	4.611	16.563	353.745	99.923	449.483	372.562	2201.24	2272.05	26.169	83.397	339.71	100.834	0.001	0	422.671	127.329
LPE(20:3)	189.503	349.008	5.996	25.871	1.684	4.858	4.776	2.03	13.992	19.651	8.26	14.166	13.364	28.318	9.518	1.201	0.089	0	12.558	1.274
LPE(20:2)	27.785	15.342	1.885	9.725	0.085	0.075	4.358	1.488	1.507	2.227	0	0.008	7.654	15.383	3.62	0.406	0.005	0	1.768	2.788
LPE(20:1)	4.182	14.022	0	0	1.878	3.789	0	0	8.143	2.772	0	0	0.676	2.001	0	0	0.195	0	1.505	0.128
LPE(22:6)	15162	30756.3	1383.24	2438.62	9.135	30.824	409.75	90.919	1547.49	1065.85	3253.35	3411.88	191.349	534.41	612.603	140.632	0.064	0	480.548	332.32
LPE(22:1)	0.695	1.987	0	0	0.8	1.854	0	0	0.58	1.41	0	0	1.084	0.906	0	0	0.1	0	0	0
LPE(24:1)	98.096	76.272	0	0.538	0.045	0.039	0	0.082	1.672	8.992	0	0	34.901	47.841	3.862	0.239	0.002	0	0	0.808
LPG(20:3)	160.445	226.26	380.312	356.079	0	0	216.931	55.954	0.146	0.611	492.895	423.601	1.649	6.794	521.873	109.087	0	0	508.985	299.551
LPG(22:6)	279.654	585.576	1225.89	812.912	0	0	418.57	128.814	0.831	1.049	1331.31	1399.15	2.923	4.367	1624.87	443.456	0	0	854.359	454.158
LPI(18:0)	1.043	15.974	370.416	502.046	0.005	0	260.57	94.448	0	0.098	4043.25	1920.15	0	0	573.482	158.727	0	0	265.667	129.868
LPI(20:4)	5.593	97.664	137.905	205.011	0	0	162.684	58.949	0	0	3612.96	2233.22	0	0.074	246.292	61.808	0	0	248.068	111.687
LPS(20:3)	0	0	720.526	59.829	0	0	28.054	8.457	0	0	4235.51	1105.52	0	0	22.419	102.574	0	0	14.599	8.388
LSM(t20:0)	406.616	1815.28	858.404	1169	0.826	2.433	1029.31	300.7	31.848	37.83	2072.69	1460.22	36.778	56.156	574.055	209.543	0.005	0.004	1048.09	628.962
MG(16:0)	50897.5	38854.6	25.885	31.259	239.611	885.025	33.095	9.436	5850.14	6588.06	193.076	70.032	3696.31	7081.81	22.398	4.453	5.615	3.498	37.56	21.557
MG(18:1)	5741.66	10972.4	1276.79	1393.7	2.636	16.554	1644.07	389.875	52.62	173.956	3583.76	3540.54	435.157	882.151	1756.59	350.716	0.104	0.177	279.196	792.165
MG(18:0)	45251.2	63577.9	85.237	150.964	835.391	3485.9	414.589	48.513	12032.6	19027.6	584.671	766.832	10478.3	17272.3	60.915	80.494	7.758	6.442	326.45	109.367
MLCL(46:4)	258.615	136.099	22.801	46.768	3.459	14.786	69.966	17.808	113.294	122.112	199.59	123.198	65.895	184.384	126.018	43.019	0.206	0	127.278	36.687
MLCL(46:2)	16239.2	25716.3	4389.64	7377.78	60.393	230.687	1846.02	607.711	3510.61	2766.74	7204	6751.93	1579.93	2781.7	3345.77	892.019	3.592	0	2912.47	993.812
MLCL(50:6)	213.53	328.045	21.565	66.584	5.107	19.199	65.25	27.951	175.829	157.165	141.308	143.132	101.255	155.618	79.327	16.303	0.145	0	87.853	98.285
MLCL(50:4)	15583.5	31284.8	2939.14	4115.05	105.032	301.963	2514.63	674.223	3722.18	3163.96	7919.07	7575.14	2347.37	3677.84	3412.01	973.491	7.197	0	4117.7	2663.62
MLCL(50:2)	3828.22	4269.09	131.971	145.822	0.056	22.167	12.076	16.94	744.907	764.605	350.527	486.102	580.016	1020.67	99.955	10.156	0.034	0	151.359	14.969
MLCL(54:10)	74.336	168.549	6.561	21.618	1.239	5.626	3.24	1.061	291.617	271.394	121.421	150.882	27.931	50.966	19.829	3.791	0.008	0	6.641	7.171
MLCL(54:8)	18.509	13.102	0	0	1.412	4.184	1.444	0.358	31.973	21.087	19.157	3.252	16.879	32.052	7.325	0.885	0.078	0	0	3.854
MLCL(54:4)	238.221	569.053	49.394	233.706	0.86	7.874	94.281	18.894	94.682	97.149	208.981	57.291	53.541	101.038	101.338	29.548	0.102	0	141.766	64.14
MLCL(54:2)	93.568	92.576	15.495	32.752	0.829	4.598	9.75	3.972	49.64	42.912	55.113	80.027	43.275	75.11	6.756	1.544	0	0	8.874	1.779
MLCL(56:3)	148.886	359.282	9.8	13.327	4.207	3.345	9.561	2.881	39.07	38.625	110.201	34.885	17.354	12.209	55.332	10.964	0.015	0	47.413	6.397
MLCL(58:14)	1946.21	4735.46	470.051	736.321	5.654	43.5	117.053	36.494	847.48	347.813	311.306	289.6	179.551	407.89	297.253	92.734	0.706	0	160.177	159.431
MLCL(58:4)	34.174	180.48	8.262	30.769	0.066	0.182	8.543	1.95	1.067	2.184	27.602	42.532	5.129	7.933	28.289	10.477	0	0	13.294	10.425
MLCL(58:2)	304.481	547.815	11.586	4.979	0.012	0.005	3.148	0.004	26.605	62.608	12.681	1.785	231.94	367.951	5.929	5.249	0.001	0	7.392	4.069
MLCL(62:4)	39.734	131.066	1.176	1.59	12.527	24.474	1.784	1.174	130.597	16.542	2.465	21.348	36.176	32.724	1.845	1.944	0.401	0	7.092	0.878
MLCL(62:2)	699.449	824.057	22.682	38.124	9.814	41.949	15.123	1.743	430.104	530.192	36.65	61.486	831.493	1140.98	64.982	14.959	2.844	0	26.409	32.686
PA(36:6e)	624.151	999.679	1.555	0	0.033	0.056	0	0	1.835	0.947	2.615	0	23.955	46.316	0	0	0	0	0.933	0.554
PAF(16:0e)	134.744	104.245	15.216	376.007	19.186	57.607	4.382	3.674	153.43	85.225	16.159	20.758	20.041	21.42	34.87	0.653	1.291	0	1.623	13.491
PC(14:1)	943.511	1871.93	878.191	1283.71	12.632	43.666	1391.24	452.76	203.223	181.883	2955.55	3121.47	265.203	631.135	1013.46	313.491	0.572	0.435	1403.73	779.897
PC(17:1)	655.819	1192.95	288.256	587.667	3.33	10.5	840.258	187.135	47.114	65.632	343.139	346.451	131.418	156.079	336.549	112.04	0.249	0.192	435.358	265.424
PC(17:0)	796.646	2101.52	887.758	1033.24	1.804	5.038	1884.11	581.992	56.773	60.401	3292.41	3159.73	48.957	99.886	1170.88	358.555	0.082	0.043	1521.25	774.165
PC(19:4e)	188.006	450.15	10.836	0	3.473	9.639	0	0	384.802	189.267	87.486	26.978	31.179	42.243	0	0	0.105	0.088	0	0
PC(18:1)	130.338	414.825	41.322	61.696	0.469	1.628	103.984	12.255	15.317	35.019	113.416	369.553	48.701	105.572	97.166	10.529	0.011	0.002	217.487	88.617
PC(19:2)	597.276	1144.13	10.782	149.367	3.016	9.574	0	5.942	40.488	72.45	31.885	0.008	82.903	119.734	12.076	0	0.191	0.149	14.486	22.933
PC(19:1)	5920.48	11151.8	1316.87	1077.16	61.088	205.422	1149.23	512.335	1325.8	1347.07	2418.82	1472.41	1140.11	1855.2	1008.54	172.272	2.568	2.147	268.484	501.111
PC(20:2)	434.996	852.692	43.148	54.558	4.954	16	14.525	16.621	72.082	51.854	0	46.689	154.171	232.338	118.168	15.871	0.511	0.379	190.012	90.007
PC(21:0e)	72.618	98.641	0	0	2.991	6.688	0	0	29.191	37.469	0	0	95.083	82.062	0	0	0.577	0.324	1.818	1.147
PC(23:1e)	397.721	388.8	3.341	13.587	9.163	17.056	2.858	0	107.648	94.253	0	43.605	178.167	262.536	26.899	2.637	0.911	0.666	23.85	26.74
PC(24:5e)	667.674	1637.49	141.854	131.005	13.669	34.653	188.091	39.062	190.749	157.199	154.355	137.773	193.8	378.161	414.507	80.384	0.561	0.409	248.662	136.98
PC(24:4e)	23.938	17.02	0	11.017	3.284	8.043	0	3.603	57.351	23.151	15.657	21.423	61.96	133.09	14.905	1.793	0.102	0.093	0	8.591
PC(24:3e)	45.3	226.549	0	11.255	10.715	34.831	10.169	1.359	87.376	64.971	21.684	0	157.526	279.492	11.131	3.84	0.075	0.219	10.169	5.514
PC(23:0)	0	0	1119.3	1664.92	0.123	0.153	1209.24	415.993	1.103	0	4496.19	3570.69	0.5	1.135	1524.72	553.863	0.004	0.004	1521.17	785.766
PC(8:0e_16:0)	24604.7	90734.2	862.312	494.696	325.296	699.142	167.349	226.507	1850.43	297.533	1768.5	912.773	405.842	951.799	1403.05	420.437	68.973	47.808	1778.02	1190.18
PC(25:0e)	45.596	21.769	0	0	29.712	50.737	0	0	198.161	28.052	0	0	9.805	8.02	0	0	0.017	0.453	0	0
PC(26:6e)	53.924	38.123	0	0	1.283	4.014	0	0	60.248	52.789	0	22.2	62.783	116.694	3.766	1.163	0	0	0	0
PC(26:5e)	83.547	96.566	0	5.007	5.006	15.649	7.395	1.271	65.31	44.196	0	6.619	92.806	196.378	7.486	0.703	0.262	0.192	0	3.89
PC(26:4e)	7.415	59.633	0	6.34	2.384	5.035	8.442	3.381	27.085	8.506	47.145	0	68.356	144.238	8.903	2	0.179	0.13	32.363	15.432
PC(26:3e)	568.775	532.674	0	0	12.248	38.399	0	0	130.971	117.441	0	0	279.81	468.083	0	0	0.34	0.395	0	0
PC(26:2e)	3522.35	6244.78	3.921	11.09	30.152	94.374	15.768	3.768	649.76	597.529	59.095	29.334	1323.08	2768.44	148.097	16.312	0.175	0.335	70.885	32.568
PC(25:0)	86.15	53.515	16.566	27.018	3.609	14.815	40.301	8.947	70.51	75.403	32.869	89.712	38.463	48.478	11.402	4.601	0.134	0.08	25.392	19.27
PC(28:6e)	43.027	16.302	17.084	0	2.74	7.717	4.564	0	10.649	10.491	23.137	82.263	47.569	85.291	0	0	0.144	0.108	0	0
PC(28:5e)	34.147	25.264	5.52	15.062	1.078	3.02	0	0	9.851	19.513	0	28.766	72.99	145.766	8.003	2.66	0.207	0.11	8.831	5.552
PC(28:4e)	0	0	0	0	0.02	0.379	0	0	7.533	7.872	0	0	25.811	49.186	0	0	0.001	0	0	0
PC(28:3e)	127.014	312.953	0	8.946	1.839	6.846	0	1.24	61.748	55.558	0	0	99.331	200.373	0	0	0.301	0.317	7.081	2.786
PC(27:0)	121.462	280.611	0	4.698	1.515	9.51	9.637	0	83.176	112.866	4.058	0	74.517	107.591	0	5.725	0.007	0.002	0	0
PC(14:0_14:0)	6252.02	5395.44	744.72	1094.47	297.229	1037.84	236.85	73.569	9444.04	8495.61	844.846	806.687	3615	4618	389.12	100.413	1.077	2.001	397.57	185.144
PC(28:0)	33685.7	86254.8	107.177	187.081	72.687	97.72	204.667	10.399	62.088	29.961	255.385	91.417	291.522	1687.9	14.186	25.369	5.73	5.928	7.654	11.143
PC(30:6e)	0	0	83.097	59.71	0	0	75.995	25.333	8.295	6.082	139.507	143.002	29.757	54.227	44.446	12.915	0.002	0.001	125.488	67.409
PC(29:2)	1166.49	2467.14	0	0	6.514	16.351	0	0	67.239	127.655	0	0	12.675	5.912	0	0	2.208	1.238	0	0
PC(29:1)	916.243	2477.77	7.637	3.037	1261.05	3371.13	88.232	4.02	1229.63	489.413	7.956	9.884	114.407	136.281	2.696	1.14	50.752	53.626	22.032	4.498
PC(16:1_13:0)	47.719	513.356	0	5.209	4.147	34.467	11.449	1.221	5.667	9.162	6.352	39.152	26.674	9.237	7.813	2.203	0.059	0.075	10.59	1.676
PC(14:0e_16:1)	0	308.413	32.751	0	24.814	75.01	28.015	3.642	83.306	18.79	98.447	117.681	22.916	6.268	18.956	6.666	0.015	0.008	55.727	13.488
PC(30:1e)	2360.88	1226.97	5549.74	7122.4	2.499	9.766	1599.9	585.706	45.234	154.866	5923.38	6294.97	132.714	500.23	3057.57	860.375	1.119	0.746	3167.64	1427.16
PC(14:1e_16:0)	11316.4	17925.3	13.117	0	55.44	166.957	0	1.942	1234.81	784.793	0	0	323.889	1276.58	0	0	0.517	0.232	0	11.618
PC(29:0)	4784.8	8916.78	26	611.707	179.474	334.029	411.287	32.909	1211.13	203.779	627.699	466.1	95.634	210.006	271.2	79.6	5.941	5.31	187.503	233.467
PC(15:0_14:0)	45637.1	82027.1	74.227	173.645	32.576	197.595	75.503	13.263	2964.71	3311.32	121.08	169.046	2085.36	3911.85	10.506	15.644	0.597	0.885	145.13	26.845
PC(30:0e)	26894.4	44062.7	0	0	205.992	382.912	0	0	715.029	616.848	0	0	1929.52	2875.34	0	0	9.33	10.001	0	0
PC(16:0e_14:0)	703.059	547.495	0	0	4.374	58.145	0	0	2471.53	2094.52	0	0	334.778	39.529	0	0	0.176	0.123	0	0
PC(16:1_14:0)	359.615	6107.93	1105.75	1821.28	19.268	109.692	764.944	236.3	955.999	328.473	1708.18	1996.59	74.346	40.23	561.992	315.955	0.104	0.056	1550.48	833.168
PC(30:1)	574.656	564.547	60.337	72.106	19.147	40.276	67.005	15.024	398.482	961.742	30.116	70.588	772.199	122.045	55.98	5.263	7.241	4.869	142.308	29.576
PC(16:0_14:1)	335.409	716.098	0	0	1.024	7.677	0	0	110.764	215.197	0	0	1092.37	1976.3	0	0	0.069	0.615	0	0
PC(31:1e)	9127.94	22891	3298.4	2766.13	14.309	26.646	2135.2	473.353	524.43	168.465	1575.13	2524.07	266.49	904.828	1915.68	325.381	6.751	3.778	2071.31	677.116
PC(16:0_14:0)	514246	1.15494e+06	30049.3	50251.6	3360.15	13301.7	5262.36	1572.29	92016	109932	20105.5	25197.2	46044.1	44196.7	9165.59	2036.46	225.594	180.72	11497.1	3704.8
PC(30:0)	582.257	1630.68	923.018	625.812	0.224	2.482	52.601	5.474	8.009	14.239	208.924	224.894	2.644	5.04	113.942	15.465	0.006	0.036	94.715	39.625
PC(31:4)	4754.28	19154.3	1098.53	1930.38	79.028	201.684	463.973	139.475	1097.82	1081.08	742.659	438.627	434.323	1157.41	724.753	78.058	1.521	1.689	1226.07	464.059
PC(14:1e_18:3)	3840.81	6196.64	47.299	73.82	0.82	18.523	15.556	7.388	131.323	298.298	119.939	84.39	130.402	416.517	20.738	9.101	0.082	0.052	8.239	7.816
PC(32:4e)	223.235	457.357	919.43	3218.91	15.37	61.829	463.658	144.625	167.034	50.651	1368.01	1767.48	3.588	10.534	290.701	98.894	0.605	0.341	959.914	574.524
PC(31:3)	19676.7	35801.7	3113.69	3548.99	169.132	482.497	2366.58	685.377	2712.05	2318.94	4850.14	6886.55	686.324	2650.65	3689.78	1484.52	4.682	3.429	3662.92	2259.84
PC(18:3_13:0)	26.816	306.664	0	0	9.753	63.47	0	0	8.781	7.035	0	0	24.275	15.302	21.188	0	0.033	0.047	12.873	0
PC(32:3e)	68.336	2372.76	655.66	23.278	2.856	9.054	10.383	4.647	22.087	1.589	154.511	61.324	3.777	13.076	111.354	20.324	0.007	0.027	271.327	51.223
PC(31:2)	30146.8	78857.2	25021.6	35037	900.839	1934.31	14678.5	4402.74	2477.74	14866.6	42788.9	43840.3	8030.88	9152.47	21870	5740.77	2.977	5.68	23987.6	12755.9
PC(18:2_13:0)	6400.95	804.697	0	0	489.351	2194.77	0	2.137	2368.39	221.438	0	0	242.862	277.378	22.807	0	35.743	13.116	0	0
PC(16:1e_16:1)	183170	323411	3000.05	5571.92	1283.65	4323.15	705.066	753.486	17501	26990	3281.74	3935.98	8042.63	26101.8	2028.56	796.947	1.887	5.175	3497.24	1360.39
PC(32:2e)	265.955	937.555	6790.93	39245.3	25.483	135.107	2230.47	1208.91	1593.52	2002.72	13164.5	9180.13	1352.96	1077.59	5244.76	1612.15	13.229	8.815	5499.36	2055.69
PC(14:1e_18:1)	45.241	117.961	168.763	52.748	2.98	4.04	17.905	3.291	6.012	0.182	120.031	68.174	0.333	0.569	47.628	2.995	0.015	0	39.065	12.494
PC(16:2e_16:0)	7166.02	4548.9	48.236	25.271	155.336	784.499	18.805	13.255	788.52	516.636	54.156	230.323	16.028	442.019	75.342	24.84	62.972	46.728	48.538	12.248
PC(15:0_16:1)	8244.76	18434.1	856.878	859.273	9.753	9.621	669.925	103.918	377.847	1815.88	1189.96	125.996	2507.74	3689.69	424.492	142.548	0.013	0.052	1498.6	360.638
PC(31:1)	1757.86	36217.2	425564	641826	55.961	284.759	164051	60484.5	6553.34	9440.87	489984	497579	791.299	833.413	212135	69059.5	5.53	3.824	227076	123214
PC(18:1_13:0)	7222.1	6866.86	569.541	695.329	697.774	2563.35	167.879	59.437	55619.7	23536.6	881.066	843.447	2056.32	890.022	179.786	26.366	7.247	6.665	214.959	151.301
PC(17:0_14:1)	84987.4	32834.7	391.996	348.065	696.669	1018.33	91.442	102.181	1127.89	6029.82	790.22	553.383	35384.9	73411.3	248.998	61.561	259.447	230.054	200.847	87.413
PC(16:0e_16:1)	1.26567e+06	1.18892e+06	546041	758453	2408.47	8811.28	87408	49365.6	83606.1	70606.8	227770	213506	36795.8	138247	260612	69201.9	11.117	17.533	128562	137696
PC(32:1e)	51380.2	224596	46549.7	56542.7	415.811	1259.11	17797.2	8228.3	23287.4	17911.5	58398.2	54935.7	8545.19	14026.9	25564.1	9042.47	1.95	2.019	34343.7	17437.1
PC(16:1e_16:0)	104455	112825	41319.3	77874.2	515.075	912.246	18161.6	5301.77	3333.77	285.939	128208	97938.1	54.45	1140.39	37060.5	8169.06	266.952	192.344	32700.4	18773.8
PC(14:1e_18:0)	0	0	1523.59	1991.11	56.076	65.991	907.572	234.089	11.118	33.291	2347.19	2412.65	0.612	15.769	1026.94	304.416	36.025	26.422	1238.86	610.793
PC(31:0)	14980.8	52393.4	569.436	945.135	1503.96	3204.5	280.758	140.507	8666.69	2172.74	1145.36	665.55	517.313	1611.1	141.844	79.509	1.576	9.092	18.489	75.921
PC(15:0_16:0)	1.39486e+06	2.74267e+06	18200.7	32862.6	258.317	898.322	1661.09	443.667	38330.6	54754.7	3462.09	7995.41	25841.1	62468.9	3261.1	854.667	78.109	44.795	2504.27	808.716
PC(16:0e_16:0)	175777	295633	4527.41	6774.6	94.938	232.478	1918.17	399.011	14115.1	25879.6	6436.52	7304.86	14357.4	14483.1	2291.17	566.809	79.478	32.922	2827.37	1327.38
PC(32:0e)	240939	297733	66.908	336.334	50.84	563.793	108.377	24.921	30417.8	12070.9	198.397	363.308	1365.97	6698.64	20.827	23.034	2.174	2.664	95.353	302.444
PC(18:0e_14:0)	410.701	814.705	136.501	83.359	559.872	2589.22	17.483	16.374	5669.76	106.34	140.536	31.779	20.076	90.038	42.957	4.336	0.128	0.023	53.919	25.402
PC(32:4)	2117.6	8908.31	1842.84	2390.49	14.065	51.008	266.159	121.693	294.795	171.356	1438.47	1326.61	243.016	292.503	1017.05	311.67	0.288	0.341	871.353	321.223
PC(18:3_14:1)	153.56	213.276	0	0	10.603	70.989	8.927	4.673	101.656	12.833	0	0	7.302	5.805	0	0	0.017	0.11	0	0
PC(14:0_18:3)	186.843	2383.6	210.243	62.678	2.042	8.844	57.842	3.688	109.601	230.333	347.592	117.224	623.184	1671.7	31.673	14.916	0.001	0.002	143.538	71.826
PC(32:3)	2839.67	11049.2	1325.86	2589.8	100.123	317.963	265.175	141.034	311.853	177.605	1591.02	1071.13	820.721	390.923	1017.54	126.739	30.991	18.525	931.335	372.86
PC(16:1_16:1)	9802.93	12853.7	9388.38	15295.1	408.36	1981.67	570.184	283.235	2283.49	8975.7	4848.65	5020.73	1096.91	2200.34	2148.43	415.405	5.255	3.684	1161.34	780.82
PC(18:1_14:1)	44.751	343.868	0	121.419	33.022	47.977	29.353	0.875	276.397	190.077	185.18	95.856	14.906	142.771	0	9.689	8.948	4.22	0	20.241
PC(33:2e)	16903.4	15740.4	6502.77	6685.3	4.211	49.54	6266.15	816.33	2433.63	1043.74	48332.9	39546.7	418.9	625.936	6292.76	2061.5	1.341	0.437	3782.92	13432.6
PC(16:1e_17:1)	645.44	880.091	1803.14	687.909	41.387	32.433	383.415	148.966	204.488	8.122	5444.22	7198.58	170.894	50.419	125.573	333.57	17.184	8.247	1308.15	494.958
PC(32:1)	3867.75	7708.82	13331.2	21855.4	24.515	48.784	5082.92	1596.23	197.741	162.101	13819.2	14252.9	69.584	1367.15	6216.92	2151.32	1.334	0.584	7457.88	3716.11
PC(16:0_16:1)	6.15836e+06	1.23543e+07	256421	493327	27878.3	91854.7	66455.3	21779.5	302330	390050	237265	317867	328586	765485	193454	34311.2	933.604	1194.07	372394	62714.3
PC(18:1_14:0)	1164.39	13800.5	82.812	202.061	0.47	1.797	105.472	17.863	31.71	22.527	306.2	1083.83	10.706	298.988	58.293	45.169	0.124	0.018	85.707	27.368
PC(18:0_14:1)	4547.47	9142.51	1334.65	1708.17	173.331	648.202	696.1	251.619	328.683	505.278	3167.92	2964.76	925.409	1324.09	1388.85	270.69	8.147	11.474	932.799	434.672
PC(16:0e_17:1)	273.022	921.628	1904.85	279.013	0	0.054	1921.08	995.59	0	0	3988.91	4106.13	0	0.089	3173.81	982.34	0	0	2530.88	1193.52
PC(33:1e)	88625.9	156847	4785.08	2238.07	686.212	4402.97	6049.02	1447.21	22915.5	18397	15357.2	11244.6	15790.5	12650.5	8884.93	2001.77	68.802	51.911	10020.6	1222.52
PC(32:0)	413389	1.02092e+06	106207	52784.7	40.785	177.995	13193.5	2301.76	714.315	221.904	44106.4	47722.9	487.884	8164.29	92370.3	1964.58	1.906	1.904	30277.2	12541.9
PC(16:0_16:0)	5.51224e+06	1.85061e+07	3.77651e+06	2.89894e+06	14456.1	44471.1	774039	228843	364612	280213	4.02248e+06	2.70149e+06	236435	250757	1.70792e+06	445697	1482.07	1533.92	1.52311e+06	836982
PC(33:0e)	12383.8	44613.2	1904.74	2549.72	9.019	22.773	294.528	69.237	634.207	325.593	4318.06	4910.11	421.691	1469.57	786.302	301.976	0.02	0.091	584.71	56.515
PC(33:6)	6494.82	15590.4	843.146	188.766	14.398	45.377	45.375	19.593	183.641	109.112	135.763	90.657	35.336	125.138	227.584	45.675	0.888	0.359	38.008	44.29
PC(34:6e)	6013.78	13938.3	20366.9	42455.5	4.195	14.019	3453.97	670.528	33.539	29.063	6232.82	8868.63	23.879	139.693	9072.02	1547.49	0.963	0.681	8317.32	3571.55
PC(14:1e_20:5)	29433.5	92740.5	320.299	602.337	154.386	509.485	1067.13	44.444	2600.71	1178.42	966.778	685.495	2280.85	5675.73	324.253	409.966	11.312	9.268	785.51	173.415
PC(33:5)	4082.63	7896.87	57372.2	68595.6	24.435	182.487	3807.86	1818.39	2808.72	4770.92	10590.4	10947.6	4024.11	3365.58	10623.7	2899.7	1.115	0.522	11802.6	8571.38
PC(34:5e)	891.802	2867.9	16.656	37.29	18.75	50.916	7.389	1.525	26.953	38.805	32.821	17.168	11.245	8.009	0.765	1.785	0.952	0.38	5.055	1.953
PC(16:2e_18:3)	6138.07	880.067	0	0	2.715	6.44	0	0	21.304	8.684	7.191	0	1.286	25.963	0	0	1.105	0.773	45.913	17.948
PC(14:1e_20:4)	235.807	13.046	30.75	83.1	0.813	0.962	1.845	0	132.596	96.335	40.628	0	31.277	88.077	0	0	1.656	0.609	6.779	1.326
PC(33:4)	140770	365842	55668.2	96766.9	107.525	450.647	17393.2	5397.69	23901.8	46711.7	82639.2	78256.7	4955.21	12135.1	22570	6030.59	42.705	34.079	28162.4	14852.2
PC(20:4_13:0)	286.804	928.441	270.014	192.977	58.98	184.547	41.297	81.413	6011.29	2685.15	126.742	484.594	345.956	449.55	14.459	16.781	0.686	0.11	430.062	180.003
PC(34:4e)	15593.5	34788.2	674.342	783.099	3.654	67.653	95.642	69.73	386.812	274.495	253.949	555.049	872.51	1040.19	338.551	31.955	5.32	4.002	485.112	74.414
PC(16:1e_18:3)	2693.59	1087.47	9906.84	35902	90.746	250.064	6278.6	478.598	89.426	136.511	26475.1	5988.62	527.292	2001.49	7205.99	924.898	0.444	1.456	13035.3	2689.95
PC(16:2e_18:2)	32636.7	129422	83.982	295.589	124.772	910.753	157.627	14.577	3100.56	2130.2	146.744	109.599	1320.35	2603.28	154.633	46.451	0.908	1.68	88.487	43.724
PC(33:3)	145341	326788	21499	35477.7	731.2	2707.76	8933.63	5039.57	13149.1	12544	13904.8	25476.2	11188.1	25781.8	19381.5	3038.18	58.23	55.378	14648.8	7548.27
PC(15:0_18:3)	22.646	536.563	0	0	8.891	6.187	97.429	16.327	104.203	70.737	91.487	94.697	35.137	9.496	0	64.205	14.117	9.816	0	45.147
PC(34:3e)	21867.1	57458.3	60548	118904	123.078	41.346	22565.5	10341.9	6395.88	7181.56	75111	82189.4	2422.64	3692.39	16180.1	11668.4	10.424	4.468	15353.7	19086.5
PC(18:3e_16:0)	3334.6	25465.5	2926.15	2749.94	130.921	404.312	7405.2	100.342	33.944	26.596	10581.5	1600.24	375.926	243.492	194.355	42.314	3.604	2.679	962.858	5096.66
PC(16:2e_18:1)	12570.5	7681.95	2797.39	13244.8	1148.91	3776.02	1874.99	442.843	7223.34	2913.31	3686.04	2407.41	9400.27	11728.7	6048.59	1316.36	12.972	5.953	2041.57	894.986
PC(33:2)	95682.5	266926	122153	193329	1247.47	6504.58	42503.4	12018.9	28593.1	37541.3	132281	120266	30020.7	63768.6	67427.7	18453.3	128.607	164.649	72858.5	39793.2
PC(34:2e)	32304.6	108959	5370.2	4461.82	3450.51	11153.3	1548.61	409.057	223487	81008	3037.33	15968.4	8153.89	19781	2398.65	352.595	797.27	127.61	2358.05	847.507
PC(16:2e_18:0)	24915.1	32479.2	285.301	253.676	4206.78	26161	1251.21	585.477	39055.1	2438.64	10487.6	8030.01	7125.64	1423.2	3457.77	665.635	14.298	8.695	3877.49	1783.52
PC(18:1e_16:1)	151501	345415	404582	434956	1393.71	2405.73	39681.6	13328.7	7984.28	4431.26	235470	175804	5283.97	9107.32	155858	37137.1	18.536	26.373	105966	36725.7
PC(18:2e_16:0)	18217.6	11641	517.904	159.184	44.465	647.705	216.191	175.75	14982.3	23131.2	1030.85	1102.48	797.975	421.297	870.441	365.834	0.643	0.329	213.755	5.279
PC(16:1e_18:1)	1.52424e+06	4.61388e+06	245025	480759	358.691	2190.74	90326.3	43963.2	63395.9	152792	351153	328843	116566	112567	160502	43036.1	38.349	14.394	189145	105160
PC(16:1_17:0)	598.794	37681.6	605.23	541.481	3602.85	25131.4	355.991	80.037	29212.1	14181.4	2345.55	3174.61	4443.68	4015.35	178.933	156.749	10.339	11.818	783.719	166.924
PC(17:1_16:0)	1.21386e+06	2.04877e+06	42387.3	64534.3	2962.97	7968.54	10472.4	2874.54	82563.2	39929	30714.4	31344.1	49193.8	207797	16202.1	4280.77	685.723	293.255	16502.9	7021.01
PC(15:0_18:1)	118232	110346	87.081	420.039	4.373	17.019	374.386	8.062	19321.6	54552.1	157.287	125.415	27466.9	60093.4	245.57	27.321	1.306	0.7	124.158	185.706
PC(16:0e_18:1)	98225.8	168177	109805	124538	3016.18	5350.23	94066.5	22433.4	3498.44	1432.13	236541	227401	9433.78	14243.7	124530	15960.4	640.506	1307.01	108210	43033.3
PC(18:1e_16:0)	6.79586e+06	5.0112e+06	51569.2	33810.8	4602.15	24456.9	3408.6	1128.28	581742	255778	12837.1	35517.9	138979	205554	2123.02	699.051	42.583	8.226	3732.54	1164.8
PC(18:0e_16:1)	91937.5	44071.5	6964.16	4236.04	7926.3	81353.6	1485.78	263.01	332554	511010	7187	7757.02	75659.1	69324.4	1411.75	1166.07	44.682	96.173	1473.68	2480.93
PC(34:1e)	36080.7	68826	18148.2	31759.8	724.415	1255.25	7394.2	3959.46	2986.15	1864.39	15202.6	30601.2	1773.55	306.222	11683	3865.03	439.084	206.393	10272.2	5117.76
PC(16:1e_18:0)	2218.5	3368.79	870.79	800.19	502.105	1594.96	71.983	113.034	13629.2	7565.58	1090.38	914.33	1308.4	775.905	565.938	97.087	1.596	2.396	149.382	188.204
PC(34:7)	11.652	17.174	15.832	20.964	0.26	1.401	13.022	7.062	43.444	43.712	4.014	0	28.675	53.898	12.369	4.943	0.006	0.001	9.794	4.198
PC(33:0)	712037	1.48795e+06	43424.8	58704.5	750.577	3040.4	13500.6	5123.38	8810.4	12855.6	40677.5	45625.2	15277.2	34906.5	25675.4	7106.01	16.56	10.878	16361.6	13604.3
PC(16:0_17:0)	692949	1.83947e+06	15614.3	28272.6	523.336	4060.49	2466.17	800.253	31406.8	27952.8	6497.78	7049.05	12440.1	32202.9	3425.87	1047.62	155.161	74.259	5132.48	1927.1
PC(18:0e_16:0)	250078	417046	415.674	1774.9	1402.62	3644.24	279.855	115.251	24443.5	22353.7	1786.14	1139.27	9636.55	24872.3	452.712	152.302	88.885	64.252	533.768	269.463
PC(16:1_18:3)	4485.07	4476.05	209404	261506	0.523	0.382	39474.8	11043.9	741.478	2021.71	87713.7	89592.6	9855.93	20203.6	150682	40142.7	0.126	0.113	159241	83358
PC(18:4_16:0)	508829	532194	1085.33	5480.95	2395.74	7453.47	295.052	102.138	37511.8	29238.1	815.322	778.982	17013.2	28708.3	822.235	162.821	205.895	163.753	910.177	126.171
PC(34:4)	25640.9	12851.4	14034.6	165036	119.113	277.41	75532.9	21173.2	1870.93	1317.52	213003	216522	38.286	151.854	89781.1	25034.4	22.076	57.501	98896.7	51805.6
PC(35:4e)	374.116	456.892	106.642	254.638	0.36	1.566	22.119	2.909	39.313	66.553	6664.4	5780.69	472.009	9.054	143.038	15.99	0.113	0.046	58.247	19.856
PC(16:1_18:2)	429599	1.3944e+06	8918.42	17247.7	263.386	659.228	6404.4	1773.31	2976.01	221.132	18139.1	20510.5	8474.43	86970.9	9473.03	1865.51	0.368	0.023	12076	5969.35
PC(16:0_18:3)	692425	511561	277849	246786	5989.72	16038.6	17014.5	10164.1	89600.1	109700	64990.9	90772.8	124673	183743	46467.8	29897.5	595.202	704.411	112023	57308.6
PC(34:3)	103001	197590	3286.25	3244.9	89.314	256.043	1340.45	185.69	3310.1	2593.16	1725.78	1597.47	4994.99	3583.73	3097.6	657.192	0.752	0.793	3608.34	1079.59
PC(20:1_14:2)	315.215	4486.12	1292.88	2864.9	1.452	10.86	84.487	22.424	13.152	38.131	529.176	94.116	1.073	51.382	59.82	40.18	0.072	0.146	200.206	65.577
PC(35:3e)	992.078	1196.75	19037.3	31713.9	80.42	178.171	1966.97	890.862	38.918	528.398	6494.65	47819.8	1573.09	401.313	26236	4366.71	0.387	0.323	8251.5	10590.7
PC(34:2)	73593.6	340364	1254.59	3810.65	22.343	99.219	666.18	344.775	1202.3	467.166	2023.23	1898.83	44.739	3125.4	521.818	191.003	0.666	2.062	1686.53	489.502
PC(16:1_18:1)	809078	3.44726e+06	654255	616872	4999.01	9755.41	483191	106220	56794.8	46663.4	1.21528e+06	1.19946e+06	78106.9	128590	471972	174413	202.986	143.845	831069	250901
PC(16:0_18:2)	1.76527e+06	2.35793e+06	199951	193587	12163.3	55785	39678.3	9469.03	90274.2	282985	117206	110428	42740.4	116921	68093.4	19796	753.068	663.475	73224.4	32914.8
PC(20:1_14:1)	348.49	2540.67	2170.59	2040.99	0.624	9.516	304.639	101.873	8.74	38.833	841.258	280.548	18.796	1.147	133.438	53.31	0.01	0.162	313.154	185.538
PC(35:2e)	100388	339465	148564	150969	392.835	1766.87	56251.2	12448	12934.9	7175.49	391921	423428	14425.7	17610.5	98587.5	25993.1	42.662	20.304	88428.1	46587.7
PC(18:1e_17:1)	8736.82	19757.8	68540.3	45405.3	331.822	632.124	29803.1	2127.46	5265.76	4485.72	9978.84	14765.3	1403.02	8790.16	44353.5	10272	1.631	1.812	29714.3	8588.77
PC(16:0_18:1)	2.08825e+06	8.02327e+06	489576	557742	9958.83	22579.9	268272	54545.6	541196	341849	614084	298619	748814	1.56747e+06	289502	169346	5435.34	4058.86	282279	129723
PC(34:1)	22193	90828.1	105076	216009	25.65	149.928	301650	78552.5	805.878	254.581	18640.1	489853	556.551	608.717	85693.7	23321.9	2.18	1.353	263568	100081
PC(18:0e_17:1)	1.08026e+06	1.37243e+06	13267.3	24033	3820.34	11482.8	6176.11	1626.99	57235.4	40940.2	14402.1	25275.8	37474.4	86662.2	11214.6	2351.73	240.366	150.904	9528.16	4113.25
PC(35:1e)	82176.3	39515	2075.39	1550.92	1.612	11.901	681.232	295.487	28.295	218.98	575.019	1282.69	489.313	568.006	442.265	376.02	0.201	0.177	605.914	743.505
PC(36:7e)	5806.15	8920.56	151.59	92.387	4.952	37.569	43.345	18.141	75.289	43.542	408.768	581.518	178.172	491.278	200.649	20.109	0.893	1.319	279.079	36.044
PC(14:1e_22:6)	15146.2	7561.74	77569.4	133273	98.019	434.385	5238.47	1632.06	6768.85	5972.87	105278	128188	3466.82	5685.29	28536.7	7720.66	20.878	15.318	22202.5	10634.5
PC(34:0)	608203	2.52323e+06	220088	257019	620.701	11677.7	131196	59004.4	8225.92	13098.8	607750	539717	2611.4	4032.88	189883	52345.9	7.166	10.25	280938	133943
PC(18:0_16:0)	3.03118e+06	7.58363e+06	104094	135848	3541.56	9405.52	11712.1	3414.05	191613	134675	97005.4	132726	67766.9	113079	19508.3	4711.51	8.783	27.088	19739.6	8353.06
PC(17:0_17:0)	479.272	3288.01	760.848	545.892	606.811	751.939	73.013	9.6	1302.48	119.794	94.079	419.563	1756	43.229	45.698	12.957	334.505	258.765	54.772	48.796
PC(35:0e)	16491.6	29058.2	321.841	586.993	53.412	145.011	415.28	152.459	1267.28	1215.85	1714.71	831.499	818.912	1330.32	271.09	102.942	6.422	5.8	621.03	320.668
PC(35:6)	5.024e+06	7.21937e+06	1.2782e+06	2.25394e+06	251.267	939.747	78407.8	25481.4	17561	83013.7	767653	724309	92370.1	159755	125934	35939.3	42.212	7.747	182628	90095
PC(36:6e)	64784.2	99714.9	24548.6	56227.7	141.046	341.732	6615.78	1566.78	2537.25	958.132	26179	17938	1128.18	12580.9	33071.8	8800.83	5.614	8.073	32119.1	17833.3
PC(16:1e_20:5)	7006.64	23913.6	314.1	134.045	71.116	97.791	1154.9	175.39	1624.11	1379.4	573.467	564.439	224.654	244.266	356.881	432.57	20.69	23.881	643.28	895.981
PC(14:1e_22:5)	90510.5	168683	6571.63	8694.51	177.391	817.167	1994.01	345.477	5688.96	4984.53	5654.31	1480.48	4539.5	10662.8	2015.84	1076.7	13.995	8.172	1402.28	693.425
PC(35:5)	64739.4	58890.7	72263.3	164702	522.474	579.949	71095.2	19731.3	27838.7	56687	120922	119066	17736.6	27947.2	50358.5	19063.7	84.872	65.765	83768.4	45648.2
PC(15:0_20:5)	1159.6	3401.67	3.262	0.757	0.385	1.315	1.994	0.359	30.052	51.2	10.761	3.127	35.398	1.578	3.134	0.755	0.099	0	0	0
PC(16:0e_20:5)	15687.1	10848.1	84576	159114	92.445	446.946	33041.6	9597.82	2823.48	5596.47	109877	95211.2	19738.9	54899.4	170184	36434.7	91.48	78.464	160686	83193.7
PC(18:3e_18:2)	1530.51	506.218	5316.2	6947.51	1.311	3.483	179.275	184.166	22.162	243.114	1611.31	3419.16	26.421	454.691	1171.1	142.738	0.039	0.021	2419.81	1033.58
PC(36:5e)	113677	250032	22269.2	48140.7	930.584	1710.78	12933.1	4387.91	2750.3	3502.13	51946.6	56045.4	4758.1	19541.9	49996.3	6197.68	18.383	25.937	29154.5	14234.6
PC(16:2e_20:3)	21729.9	71176	0	45.704	29.662	49.513	1081.49	358.492	202.849	30.506	4490.48	3972.09	57.909	1351.15	742.28	128.945	3.911	0.792	843.09	57.654
PC(16:1e_20:4)	10250.7	28317.2	100.951	276.237	42.274	514.733	307.979	97.812	5570.16	3945.51	433.551	258.728	1780.51	1349.85	91.737	48.214	2.66	1.959	227.991	228.881
PC(17:1_18:3)	2060.09	7395.35	3761.49	7344.96	22.195	59.448	2415.34	146.195	386.153	277.748	2873.66	4793.97	1895.54	1163.51	2766.17	1540.87	0.394	0.666	6253.35	1241.87
PC(35:4)	7845.54	16013	881.268	9082.07	294.73	220.702	1133.18	606.538	106841	89989.8	23794.5	25347.8	732.757	348.493	2565.33	461.365	5.838	11.057	2212.19	4755.25
PC(15:0_20:4)	4934.86	28312.4	353189	480166	2.818	27.587	31334.8	9737.68	44.609	51.842	1.17326e+06	1.16039e+06	733.863	1573.12	60583.9	16849.4	0.174	0.147	48639.9	26456.1
PC(18:4_17:0)	332952	163880	301.096	159.046	110.756	86.334	155.623	49.063	19.669	119.251	1192.29	201.674	891.282	13577	41.862	29.341	1.649	2.441	341.25	101.713
PC(36:4e)	248306	549076	14815.8	9103.74	147.568	2472.33	3789.9	845.883	25452.8	21286.2	8576.24	13743.9	6245.83	30184.6	15617.1	2912.38	20.36	40.098	5781.63	4446.89
PC(20:4e_16:0)	204313	239330	25241.4	78284	232.567	698.698	28418.9	8518.06	742.006	379.712	103174	100769	1212.55	6132.39	37743.4	24391.6	5.66	6.856	95478.7	48529.1
PC(18:3e_18:1)	87640.4	120348	43251	103484	469.298	1580.64	40277.4	12406	18776.3	17863.1	70471	77855.4	30114.8	51099.8	16228.3	1957.55	110.215	46.85	39080.2	27483.2
PC(16:0e_20:4)	1501.44	1110.25	8328.26	8832.34	5.98	11.652	1641.52	563.077	59.379	106.346	6795.95	9034.9	389.077	328.617	9609.81	1946.21	20.515	6.971	2529.77	1454.39
PC(17:0_18:3)	12836.2	19427.8	6325.64	10643.7	127.321	784.166	5798.71	99.335	3471.64	11020	2849.68	2517.3	1140.22	488.698	1458.85	245.02	7.66	3.644	1667.38	1029.08
PC(35:3)	290805	587172	116741	143120	719.588	2742.24	49060.8	11848	27686.4	22007.4	146147	159287	10139.4	26085.3	85562.9	19778	135.892	128.224	66180.7	34370.1
PC(15:0_20:3)	80003.3	111408	706.992	297.226	200.344	872.74	113.898	42.633	7387.16	7017.25	599.196	235.277	832.94	1291.96	415.252	38.84	10.581	8.849	113.337	153.655
PC(20:2e_16:1)	1.102	6.439	334.286	97.217	0.176	0.54	362.484	106.406	0.346	0.796	735.31	954.773	2.402	4.352	352.32	157.437	0	0	543.112	207.596
PC(18:0e_18:3)	39234.1	45639.6	131204	119958	111.877	156.155	63091.3	20972.3	1036.14	9183.42	164122	116490	4052.11	10695.4	97797.9	21779.3	7.457	2.752	117767	48369.3
PC(20:3e_16:0)	34046.9	83301.7	35339.9	36089.1	5.138	121.687	11347.7	2589.13	729.216	444.106	46355	50349	651.853	480.01	39997.3	10004.3	9.204	7.579	9619.94	7664.33
PC(18:2e_18:1)	294394	609553	387407	251052	336.046	1900.84	121794	8144.58	44053.5	51394.1	401270	416013	39313.9	42108.2	173490	45764.8	72.704	126.893	48184.1	18589.8
PC(18:3e_18:0)	104211	534865	6447.09	23994.7	557.391	5518.46	12935.9	2571.93	9430.75	796.826	25560	21326.6	5294.34	9668.36	10486.9	2288	4.593	9.892	16042.6	7616.7
PC(36:3e)	1082.07	2528.2	4272.92	7962.02	407.407	2277.87	2996.12	801.11	823.107	103.75	2728.45	1736.22	667.082	2398.7	790.83	982.895	14.504	4.698	1285.82	2090.81
PC(18:1e_18:2)	975.84	489.963	3111.18	6323.32	71.898	300.804	3348.84	874.479	84.009	91.495	7473.12	10598.2	24.17	18.542	1814.69	650.201	4.98	0.245	3347.96	1654.31
PC(17:1_18:1)	372438	72181.4	299675	423862	81.414	263.994	61668.9	17137.5	7033.88	16919.5	225356	333335	28165.7	9870.34	150583	40197.3	0.765	1.651	131074	68186.2
PC(35:2)	335707	1.10773e+06	992.472	1891.35	355.894	1504.66	1657.46	345.359	11810	10957.9	4914.31	5184.85	6574.11	18523.8	517.066	199.84	42.73	32.994	1587.92	1642.26
PC(19:1_16:1)	5471.41	15086.7	324.35	355.505	3513.35	8036.94	143.474	13.539	4627.29	778.218	176.355	242.685	821.882	14798	114.857	35.356	13.025	20.089	147.803	91.19
PC(17:0_18:2)	7609.26	5605.21	532.073	252.233	24.451	325.365	60.579	17.303	27275.6	11044.9	347.121	177.347	2181.43	1466.94	8.77	29.59	60.304	91.409	56.621	36.242
PC(18:1e_18:1)	4.47398e+06	6.1046e+06	170220	159412	7949.72	30694.1	27689.8	8661.48	273642	191140	79218.8	112453	179106	335603	76230.3	14865.2	10.584	48.341	38488.9	19571.9
PC(18:0e_18:2)	27609.7	70748.2	724042	1.10363e+06	653.326	947.229	273116	66632.8	17432.7	26739.8	735180	620250	13075.2	1752.66	368083	68319.8	440.434	422.219	349387	195342
PC(36:2e)	66627.2	179451	279572	468605	5809.49	18506.3	172612	40753.1	116177	28129.3	334870	335834	3753.77	6820.26	120367	52196.8	688.387	354.541	163394	111675
PC(18:2e_18:0)	20674.7	16019.2	41082.9	106912	1232.68	3632.34	30619.8	7768.96	2398.19	1529.05	85163.4	67078.8	2185.05	7312.94	24631.2	7919.6	18.394	15.023	37986	18542.7
PC(36:8)	665.535	1084.52	116.953	199.081	2.376	12.1	184.299	46.374	233.547	227.393	385.959	416.847	211.455	448.414	246.448	56.07	0.355	0.256	138.987	112.376
PC(17:0_18:1)	2.94096e+06	8.57661e+06	1.17409e+06	1.85823e+06	6508.62	22817.5	276540	82525.8	118460	140032	1.09434e+06	514763	179066	120996	216327	149628	530.529	379.924	523239	268260
PC(35:1)	78465.8	192790	64687.6	67500.3	6566.89	10106.2	25137.8	6571.23	31896.4	14759.7	81841.2	95753.4	4626.56	9622.19	35046.3	10683.9	110.496	34.946	40670.7	16140.1
PC(19:1_16:0)	740572	577495	38753.9	32668.4	1671.34	6938.91	4629.1	2648.84	118943	15650.7	25356.1	24547	17680	94697.9	10157.6	3129.34	10.871	9.699	14854.8	3988.22
PC(18:0e_18:1)	3.96604e+06	6.97616e+06	3.65053e+06	6.11655e+06	15939.9	46292	2.20257e+06	523092	468159	277936	5.05415e+06	4.75774e+06	194420	378110	2.46055e+06	665228	1336.19	1067.68	2.70213e+06	1.23799e+06
PC(36:1e)	21088.5	19044.7	1610.9	3492.78	2761.89	5727.23	11499	4918.2	15906.6	2216.7	4384.37	7348.68	152.412	345.007	5379.4	1015.13	1429.34	1053.53	6230.91	542.801
PC(18:4_18:3)	6504.88	6988.87	39.145	19.061	0.026	1.405	0	1.424	694.48	1401.48	132.478	43.498	2970.01	9631.94	21.395	3.14	0	0	17.949	12.364
PC(36:7)	13674.8	25839.1	12282.7	28182.7	185.553	849.274	2055.45	625.006	7419.95	4120.05	6408.41	5831.18	5482.03	6187.73	9009.62	1832.98	14.59	14.158	9934.52	4603.16
PC(22:6_14:1)	773.887	1369.74	242.633	409.595	81.064	90.655	399.9	97.825	318.3	170.653	589.981	860.173	51.313	80.536	160.948	95.866	4.049	2.167	197.085	231.183
PC(16:0_19:0)	72751	171198	28307.8	29136.4	50.02	137.364	8503.45	2018.84	808.547	2379.28	22248.3	25149.8	1268.65	1553.13	12578.6	3532.96	1.483	1.769	15828.9	6996.39
PC(35:0)	133873	328549	69733.6	135334	227	653.94	19394.9	6325.6	4869.7	3715.87	102739	91908	1973.48	4404.36	42868.8	12372	30.73	23.067	44471.7	25061.8
PC(20:0_15:0)	175.372	962.872	40123.3	52588	0.708	0	4254.07	1400.8	90.621	104.297	19131.1	8342.3	25.312	33.152	16315.1	4199.02	0.872	1.033	12606.8	6985.26
PC(18:0_17:0)	43577.5	23868.5	44.401	441.09	169.848	545.525	341.878	55.312	1421.4	2231.34	471.29	286.096	2157.69	4705.15	217.763	10.211	3.219	2.887	387.934	252.164
PC(20:0e_16:0)	95095.8	192817	2655.45	4284.17	9.936	30.654	1877.77	413.969	17.364	6767.25	3300.18	4626.56	5413.68	10211.4	2677.94	465.637	2.68	0.123	3113.83	980.831
PC(36:0e)	15216.8	19220.5	26.37	212.318	304.189	940.962	126.788	51.318	6591.86	5312.24	121.905	662.189	2329.07	2269.23	379.778	51.351	22.774	18.972	111.545	217.045
PC(18:3_18:3)	1647.86	17388.5	16570.8	26320.1	45.865	84.802	4275.67	1193.72	306.469	464.312	8673.37	12063.4	997.178	2096.33	21508.5	4776.6	5.594	7.608	13949.7	9107.91
PC(16:1_20:5)	21650.9	37726.7	11860	28576.2	49.161	26.655	872.366	256.628	924.972	609.466	2901.34	2672.99	1003.64	5145.71	4211.24	1157.27	32.665	19.476	3520.72	2199.28
PC(14:0_22:6)	68364.6	266538	209.209	387.81	133.586	197.203	43.441	6.304	171.049	619.431	263.264	101.616	4399.21	10695.5	150.78	17.706	15.527	10.051	149.179	82.182
PC(36:6)	286644	685982	33852.2	52582.7	645.048	1051.63	3299.85	901.586	14423.5	16435	12404.7	11387.3	17645.7	28969.4	7022.44	1531.01	35.684	34.349	5405.57	3115.87
PC(18:3_18:2)	90.135	69.051	543.534	751.513	0.184	0.518	505	169.459	0.749	3.484	1375.83	1477.88	31.582	60.847	725.169	204.54	0.021	0	268.75	338.45
PC(16:0_20:5)	105927	99972.9	75783.9	110493	8076.44	22542.8	25206.3	7703.07	35028.1	31847.4	125303	107253	47880.1	138481	55235.5	13888.1	790.14	529.518	66707.1	43664.3
PC(18:4_18:1)	152564	152953	317127	545093	855.884	2596.81	77491	17457.4	3512.43	696.9	186149	181254	5485.58	32893.4	203558	72575.5	6.071	10.873	236183	114338
PC(16:1_20:4)	1.56008e+06	6.86422e+06	999.437	5894.93	792.988	389.469	141.481	56.375	5147.7	114.582	195.524	729.117	11703.8	75971.5	1579.39	351.271	20.29	18.982	3668.77	652.884
PC(22:4_14:1)	436.847	4647.57	496.175	1211.32	0.835	4.367	336.892	46.476	11.151	6.954	413.857	651.688	29.425	66.472	253.312	132.159	0.323	0.24	337.022	509.146
PC(36:5)	381.734	381.17	52.332	64.329	0.046	1.059	3.639	1.02	7.448	3.69	17.953	22.221	67.736	4.522	9.177	2.974	0.017	0.003	2.816	3.475
PC(37:5e)	21210.3	52336.1	33503.9	39179.8	99.395	498.189	2998.69	2251.83	2841.03	2049.17	33852.3	30969.6	2446.21	6105.5	7395.99	2587.14	14.653	17.526	5417.07	2990.81
PC(36:4)	3087.3	10078.1	40334.3	72101.8	5.453	34.218	73992.7	17325	748.527	3500.88	50287.1	32935.3	396.51	331.31	22477	7938.5	1.974	7.04	45026.4	37392.1
PC(18:1_18:3)	1.47755e+06	2.83579e+06	601961	611009	2937.84	21245.4	102649	30172.4	68200.8	64537.2	740670	828924	34840	77563.5	350377	83170.5	203.954	223.617	301537	163395
PC(16:0_20:4)	988561	4.28178e+06	453614	783933	1602.01	13227.5	45019.6	13662.9	483390	471772	1.18962e+06	1.37678e+06	103377	190066	131707	38217.8	475.907	407.985	134104	67766.1
PC(18:2_18:2)	7470.26	2926.16	3122.47	493.4	72.225	471.86	745.012	230.186	17262.6	877.127	2434.52	1515.95	928.694	117	1006.64	412.056	0.837	1.164	5998.31	3492.03
PC(37:4e)	201.258	794.365	7466.41	14695	21.777	6.647	3833.89	918.065	61.761	171.275	12461.5	28248.5	22.442	72.21	3532.19	703.081	7.09	5.308	13828.9	6831.11
PC(18:1_18:2)	1.66866e+06	2.52019e+06	80055	99915.5	869.42	4650.6	15002.4	3735.17	77885.6	96449	53023.6	47211.5	86099.3	114795	27894.8	5803.84	44.189	30.33	37048.7	18798.1
PC(16:0_20:3)	584103	1.10179e+06	7581.04	12239.7	7059.33	7929.07	6380.53	445.592	17045.4	26534.3	6705.2	8519.84	44078.1	20292.8	1331.65	361.939	183.636	105.355	1293.34	801.061
PC(18:0_18:3)	147165	36008	5823.44	11763.2	813.224	834.267	1193.05	920.309	11223.6	46970.6	6072.93	4032.3	8526.7	76561.3	14943.4	2200.93	471.618	421.01	2156.16	3323.95
PC(36:3)	2648.96	526.345	715.334	1552.37	0.521	6.257	238.882	31.532	11.997	215.12	145.68	261.381	555.493	927.431	162.923	164.316	0.061	0.108	324.281	192.948
PC(18:1_18:1)	5.71136e+06	1.1752e+07	115843	190574	6359.03	83178.4	80808.9	16846.3	264848	708370	156793	165280	394689	564422	78542.1	30017.5	463.026	675.214	80885.9	41688.6
PC(18:0_18:2)	53921.5	19491.4	4150.98	33440.8	3458.03	13456.2	19314.8	5228.87	28992.2	3747.85	60655.9	58985.6	15306.7	4596.63	21267.2	7639.07	452.671	310.248	31373.6	15352.4
PC(36:2)	6705.34	9028.97	5694.81	10018.3	7.449	55.035	4497.48	1364.87	137.34	191.483	6154.18	11269.3	20.76	452.159	1847.83	439.384	0.326	0.953	2461.37	3457.92
PC(37:2e)	84490.5	200738	11454.6	22404.8	216.355	692.13	4336.05	1141.87	6316.22	4614.41	11732.6	15842.4	3929.03	5124.12	9409.54	1612.37	9.373	9.827	7322.37	3699.74
PC(38:8e)	1407.4	1170.14	221.273	822.322	21.836	169.61	151.129	46.434	176.905	200.85	1100.86	374.364	411.112	848.417	511.98	250.411	8.943	10.59	560.945	343.462
PC(18:0_18:1)	6.91057e+06	2.84327e+07	178587	317526	22274.3	79940.3	29602.1	19848.4	1.02233e+06	902630	216035	165429	263244	952876	91034.3	66907.5	162.239	365.557	52426.4	30799.6
PC(16:0_20:1)	347485	9660.09	198248	587491	6272.74	14275.3	114149	36159.9	42347.2	992.797	489522	509483	4764.73	4858.52	159865	22092.3	2275.67	1701.41	202720	72264.7
PC(18:0e_19:1)	10.06	2.125	2183.12	3584.1	0.449	1.825	568.406	172.798	0.682	0.642	1540.89	2148.59	0.006	0.247	1185.06	281.686	0.051	0	987.807	251.084
PC(37:1e)	108408	176152	704.523	364.468	244.514	635.653	381.039	15.093	5232.98	8162.28	183.874	82.621	5100.6	8628.11	93.593	63.15	3.085	12.765	251.753	32.83
PC(38:7e)	108502	330105	26529.2	86291.7	188.579	1167.45	7009.11	1917.86	12303.9	9801.45	27392	37903.9	2425.17	5847.24	58742.4	9086.53	27.64	22.884	33020.5	18872
PC(16:1e_22:6)	22433	33793.6	373.583	914.577	10.229	44.351	97.072	122.491	1125.95	1217.03	101.596	91.468	6176.94	12646.2	1580.35	374.908	6.553	3.275	1428.57	1226.5
PC(36:0)	176229	321152	8535.28	17082.2	824.293	2512.81	4553.53	1166.36	18611	14461.2	10431.9	10537.4	18728.4	25554.3	3138.91	2016.51	79.92	88.487	8025.44	3982.24
PC(18:0_18:0)	13435.8	15276.9	474661	717590	48.668	96.666	199125	27278.6	885.999	23405.6	416225	654350	584.052	1412.14	247127	38982.4	1.686	0.653	162527	61090.6
PC(20:0_16:0)	40.278	254.855	7351.22	11583	2.32	6.52	6248.52	1482.01	43.164	20.773	13508.7	15919.3	5.447	6.603	6522.62	1730.98	3.946	0	7234.98	3415.92
PC(37:6)	6.85113e+06	4.76445e+06	5.66617e+06	7.41298e+06	3153.52	8866.73	354083	98880.4	337347	351360	2.40678e+06	2.45392e+06	134347	314240	641946	188942	706.83	535.633	654874	313190
PC(15:0_22:6)	39796.8	26562.5	2615.55	1251.38	6687.15	13300.8	3471.18	506.558	26706.4	3130.66	3972.88	5363.48	7430.06	8664.72	3413.8	406.668	23.752	58.403	5444.1	1758.31
PC(38:6e)	64383	164736	32022.2	34994.5	536.056	736.685	10643.2	2948.91	2985.08	1306.29	21112.8	16559.1	1212.25	4150.3	17570.3	2677.31	62.527	13.306	15675.4	6764.18
PC(16:0e_22:6)	432700	1.04581e+06	138403	238355	800.402	3341.88	42087.2	11870.1	19103.9	27321.3	77358.1	77419.4	41896.7	110190	110707	30362.3	255.755	137.154	145059	74019.3
PC(18:1e_20:5)	10579.1	19131.4	30013.3	7929.79	1.298	36.145	7696.1	775.542	1296.24	3106.66	6727.64	9179.81	5653.1	18613.8	26130.7	2788.26	0.32	0.541	12955.1	5234.96
PC(18:3e_20:3)	3118.02	4283.49	396.544	1551.56	16.787	25.289	120.173	37.96	83.264	237.671	562.352	596.824	2959.38	4385.89	749.716	114.812	41.083	18.679	368.34	228.725
PC(16:1e_22:5)	3341.83	4912.25	0	96.206	136.242	367.406	0	0	1545.31	1200.33	0	291.647	1230.25	2370.38	0	0	6.506	5.253	0	0
PC(37:5)	246702	644004	144534	162453	585.709	380.084	21534.7	6690.93	54513.2	43829.1	76696.2	89744.8	4536.35	5232.9	48219.2	12096.6	81.401	80.91	44451.1	25078.8
PC(17:1_20:4)	624.174	14179.1	43380.1	73469.1	0.278	0.736	5578.22	682.278	11.284	91.246	30610.2	1930.78	262.292	3852.33	33560.8	9806.28	0.187	0.236	25047.5	14081.2
PC(17:0_20:5)	50754.8	53474.9	126.885	267.06	26.776	111.453	154.585	13.701	339.287	1119.89	325.435	37.619	1644.67	1326.88	54.595	15.206	0.181	0.939	166.997	42.703
PC(15:0_22:5)	159187	194679	292.096	593.086	445.962	997.676	37.9	3.507	725.917	51.961	53.496	26.639	18.449	1138.75	66.163	20.856	10.911	16.288	69.389	75.043
PC(16:0e_22:5)	714.27	6031.1	1110.53	1556.51	243.186	548.92	330.024	111.712	1337.63	113.011	1597.03	2014.71	924.076	491.077	1945.14	511.875	0.135	0.075	1641.35	710.716
PC(38:5e)	232756	302133	112320	171184	466.835	740.684	78594.1	25613.8	8553.56	4451.46	135029	132618	11359.3	20077.3	104225	27213.6	10.151	13.55	128822	76984.9
PC(18:0e_20:5)	69356.6	361955	230522	335235	561.235	2865.79	80800.5	25381.4	41586.4	35253.4	335582	339982	36811.8	46805.6	257070	70821.7	143.709	162.116	290349	150776
PC(18:1e_20:4)	474580	718394	81153.2	68999	60.195	104.847	12319.5	3583.44	7894.31	6089.1	40331	36436.4	8426.85	25420.4	35920.5	9796.22	62.691	45.943	29810.5	14612.5
PC(20:4e_18:1)	16998.9	12545.5	426.694	159.791	1215.91	3930.93	1053.95	203.412	2463.96	35.567	920.737	2063.84	289.57	64.582	685.476	147.966	3.214	7.577	887.322	986.242
PC(16:1e_22:4)	805.754	0	2195.81	505.699	8.76	9.024	130.559	33.081	121.372	18.512	349.428	84.727	6.773	412.612	165.817	15.281	12.583	5.589	82.507	45.256
PC(37:4)	85672.2	94561.9	23457.6	29242.9	164.381	731.058	9713.23	2752.26	16166.8	7487.07	145542	156876	2222.46	5775.97	13929.1	3052.98	62.523	54.188	14479.7	6054.65
PC(17:0_20:4)	36422.2	14691.6	34455	48203.3	1.088	10.581	3084.95	321.941	261.994	204.313	37838.1	38282.9	2135.59	4562.52	8976.76	2438.94	1.846	0.34	10396.3	4536.51
PC(15:0_22:4)	5790.26	320.878	2893.6	4809.5	1.041	0.232	589.932	70.473	121.102	225.914	1394.23	2318.15	68.499	759.259	1239.43	40.544	0.92	0.018	987.343	373.035
PC(20:2e_18:2)	14512.4	89817.9	36370.5	58855	3.899	0.979	21130.3	2218.34	0	0	52987.7	51241.1	13.986	873.765	33707.3	8499.68	1.726	2.095	39078.9	6177.18
PC(38:4e)	36191.9	63786	3502.57	5570.71	196.789	297.181	9458.43	3047.78	3417.88	1367.22	20290.8	9980.81	3292.71	10490.7	4699.09	980.544	26.136	39.294	10912.4	2957.17
PC(18:0e_20:4)	58598.9	169901	147653	203681	657.838	1112.61	12216.3	13843	2859.27	13964.6	121300	124969	5283.1	26050.7	109216	29639.6	12.123	10.007	119295	63639.8
PC(20:3e_18:1)	241267	208290	778.661	2768.42	192.501	840.066	301.325	259.999	4450.72	898.829	9976.1	13158.7	900.141	7147.59	1066.85	73.13	4.711	7.279	456.052	3424.05
PC(18:3e_20:1)	2736.44	10275	111.971	613.707	21.167	1.506	308.637	59.256	826.618	8438.78	4977.92	4668.67	12343.3	7171.53	1333.09	109.475	12.569	23.143	375.027	246.053
PC(16:0e_22:4)	1993.6	15175.1	20471.2	29477.9	429.079	1938.25	8360.09	1371.02	3039.03	862.222	2034.32	30226.6	145.801	169.1	15324	3428.43	43.453	29.045	11083.8	7002.37
PC(37:3)	276599	572250	218215	310791	1827.43	6335.05	134347	38752.4	27494.3	18653.1	302080	279387	18070.5	30023	146543	38817.2	132.227	161.453	191441	100648
PC(38:3e)	82849.5	133243	24298.9	27412.7	111.338	539.734	9544.97	2519.6	9512.04	8509.55	30559.9	31388.9	10375	28061.5	12994.2	3512.94	24.172	17.859	11063.2	6037.18
PC(20:2e_18:1)	76437	103026	14872.6	100924	215.213	912.006	10403	7691.89	7210.08	5530.82	76867.4	84068.7	2412.88	5749.52	3883.4	2502.97	6.38	11.735	3938.29	15589.5
PC(18:0e_20:3)	17819.7	4149.14	14574.1	23157.2	3.538	189.572	21581.3	319.6	259.661	26.216	17250.1	16868.8	7.094	440.398	12254.1	3351.02	0.014	0.503	2818.85	16542.7
PC(18:1e_20:2)	46119.6	89930.9	318.021	842.93	330.292	885.673	172.172	66.98	2801.7	520.071	1078.24	1522.33	273.029	1381.71	670.928	70.518	19.537	18.975	91.072	321.86
PC(38:9)	10465.6	31303	3422.18	6165.16	55.331	118.441	246.573	59.542	909.658	523.525	1217.15	1194.74	1316.63	2359.57	1626.29	528.303	3.91	4.845	1206.53	644.687
PC(19:1_18:1)	26022.2	59584.6	1167.15	1412.93	499.054	2427.74	1656.65	530.266	27876.1	12667.3	5659.95	4472.71	3324.32	2894.14	3033.87	832.278	80.769	44.341	1052.17	1599.6
PC(17:1_20:1)	146324	37625.5	134.076	1461.12	4.567	7.706	4654.21	1501.44	134.604	184.709	3705.99	3883.23	189.733	2563.59	448.497	228.443	0.253	0.059	2659.58	393.415
PC(17:0_20:2)	205.981	461.584	8730.45	13978.1	1.5	7.738	7459.51	1761.09	55.015	87.666	10871.2	9427.89	163.959	112.724	5509.17	2498.97	1.275	1.875	11398.4	4651.14
PC(19:0_18:2)	1157.31	1934.8	146.76	0	74.901	246.308	55.644	0	613.264	404.606	0	0	75.233	452.685	223.71	28.196	5.623	4.719	70.372	28.177
PC(20:1e_18:1)	263086	452666	155520	249307	923.75	3287.52	100267	30125.3	19924.2	13348.6	666341	695666	13265.1	30946.2	134957	39515.4	37.004	15.57	128330	66418.4
PC(18:1e_20:1)	16925	3664.88	76343	119538	414.743	1069.83	20542	5751.12	3258.73	1935.04	62870.7	54665.1	3508.11	4228.44	31177.4	6715.72	63.309	44.422	29552.5	15460.2
PC(38:2e)	140586	256498	10096.4	16050	453.158	1440.16	4482	1678.29	18232.1	14868	6147.47	8118.15	6090.95	11760	2296.4	1858.91	51.557	39.684	4848.93	2533.17
PC(18:3_20:5)	52221.5	91424.9	74367.9	167400	644.968	1956.72	100533	22106.3	9512.56	4884.74	224286	178237	12308.8	19472.1	68620.4	14634.5	35.528	28.556	64860.3	46632.3
PC(38:8)	82668	113324	53895.6	93714.4	135.106	518.83	6774.44	1413.61	6739.4	7994.22	22836.3	22106.2	9170.33	15551	42623.8	11634.9	64.981	48.716	33713	22460.1
PC(18:4_20:4)	152358	280013	0	0	21.338	46.295	94.003	5.052	4.02	216.761	0	92.247	2045.59	3449.99	0	11.767	3.239	5.362	115.687	51.514
PC(37:1)	123923	207059	3468.01	5870.05	16.671	90.82	761.73	223.986	1689.05	1737.45	3425.77	5322.54	2413.11	4845.78	1207.49	231.577	0.269	0.041	799.491	1082.55
PC(19:1_18:0)	49159	106586	1135.78	1148.63	214.238	553.922	1300.44	307.201	2301.68	2828.74	1465.74	1460.32	2235.38	4329.87	673.762	236.185	23.989	22.315	1265.6	362.897
PC(19:0_18:1)	6.335	7.645	9624.36	5026.85	0.211	0.226	3813.61	580.085	0.878	0	15021.4	4733.19	0	0	726.639	1453.66	0.025	0	5990.57	1346.22
PC(17:1_20:0)	75425.4	986599	63.014	1104.58	100.513	406.105	278.284	11.263	3720.46	7223.5	1292.7	2225.85	9459.5	5417.86	664.933	23.884	5.604	5.174	753.023	133.447
PC(16:0_21:1)	63135.6	59061.8	4200.04	5193.5	822.677	1547.67	1791.07	682.996	22596	33008.2	3360.51	3901.88	15322.2	22568.4	1971.53	471.257	121.704	94.312	2300.58	1417.52
PC(17:0_20:1)	9175.56	13903.7	2074.86	3534.53	561.166	2498.36	996.496	435.939	37921.6	18593.7	2710.17	567.595	3716.26	3362.33	374.904	113.892	13.597	22.076	1755.09	145.472
PC(20:0e_18:1)	4944.44	9731.46	24709.3	34293.6	16.153	88.864	7532.8	2403.73	55.222	335.514	18084.4	20501.6	112.597	161.428	10697.3	2276.17	4.076	0	12272.9	4310.86
PC(18:1e_20:0)	659239	1.18964e+06	1167.42	3976.95	1547.05	5299.44	246.393	91.849	49168.6	44813.4	787.627	768.581	21993.5	46146.5	4118.34	105.234	2.229	21.552	864.861	133.234
PC(16:1e_22:0)	3688.88	5138.33	2058.33	2520.46	1727.31	5305.48	3893.43	139.581	27007.2	4296.32	376.51	161.836	1321.47	754.994	89.244	243.302	153.22	111.216	1763.54	232.631
PC(38:1e)	1439.2	3147.11	1896.79	3261.32	2.736	7.364	798.803	398.066	17.23	33.617	1640.36	2190.76	13.182	43.302	591.997	296.115	0.214	0.079	613.36	403.006
PC(18:3_20:4)	65.595	93.34	390.404	627.547	0.017	0.37	179.274	44.558	6.496	30.084	515.197	494.697	54.675	114.161	557.056	155.011	0	0	541.312	223.548
PC(16:1_22:6)	211957	572810	125721	156149	1028.96	1389.52	15725.6	3884.32	16035.2	28027.3	65135.6	65585.9	33282.5	68958.4	68078.9	9402.39	83.445	61.072	36718.3	19064.3
PC(20:5_18:2)	89456.3	1.16606e+06	27407	64495.4	47.374	208.484	2247.36	655.349	5547.55	2051.04	13509.2	11714.3	2470.84	12872.8	5865.15	1654.12	0.885	0.926	3662.78	1439.83
PC(38:7)	98669.1	262092	17891.1	32739.9	52.61	334.017	6314.79	1008.12	4200.88	4712.05	135770	147614	3719.15	16074.8	24042.7	5612.02	27.921	17.53	7204.94	1422.68
PC(37:0)	18024.9	59562.7	25728.3	41015.7	77.562	207.3	12398.3	4451.3	1725.29	1572.51	37938.6	42134.3	653.12	2096.81	21474.5	6404.96	15.169	9.111	14664.1	11864.1
PC(16:0_21:0)	32304	72628.2	1385.18	844.328	28.517	76.902	966.735	336.639	1244.36	1517.29	2806.19	118.178	2354.87	4105.59	349.75	180.11	5.599	2.737	1126.91	300.212
PC(16:0_22:6)	2.10204e+06	2.95282e+07	9.16869e+06	1.33773e+07	27154.1	57494.3	1.21265e+06	362435	181389	609148	5.91376e+06	6.24583e+06	94104.9	195255	3.05071e+06	853258	2596.94	2004.83	2.60401e+06	1.35579e+06
PC(18:1_20:5)	2.39081e+06	5.03294e+06	171181	111734	249.878	2681.66	45091.5	15155.6	158982	168180	156995	75221.2	59815.3	488767	44722.6	23292.4	122.781	87.587	82422.4	37361.5
PC(38:6)	8207.36	12496.7	15544	6494.34	6111.48	29361.5	383.993	283.641	15236.1	1038.14	5310.21	136604	3093.74	1061.84	615.707	77.781	157.287	203.148	3244.63	1481.81
PC(18:1_20:4)	1.79116e+06	3.63368e+06	244651	377416	613.566	3046.39	121704	36649.7	167708	133203	1.19445e+06	1.22945e+06	14883.8	34738.5	359961	51908	79.109	81.591	166505	173725
PC(16:0_22:5)	212844	269939	10834.1	19239.8	565.21	903.098	2872.09	997.086	2333.9	18567.5	12068.1	23672.1	24622.3	54701	12218.4	2925.72	59.108	3.187	12378.4	5310.16
PC(38:5)	146447	280773	223673	230114	622.412	2141.25	33646	9681.99	70196.9	13915.8	94579.7	93233.4	20751.8	29831.5	108725	23129.3	151.982	65.435	77565.5	37248.2
PC(18:0_20:5)	2.1083e+06	5.26328e+06	675089	1.02645e+06	8993.84	23482.5	196868	57617.4	66016.6	97399.7	500000	497272	119113	234116	410012	108672	765.412	518.731	444461	224150
PC(16:1_22:4)	8193.62	16825.2	161.942	325.213	46.658	184.003	297.852	59.9	859.651	981.522	609.409	451.413	154.094	233.11	303.364	30.72	0.648	0.041	614.838	26.557
PC(39:5e)	5355.98	20450.8	2179.4	4463.81	97.5	154.243	2104.37	729.806	241.541	647.949	34077.3	35671.5	1355.93	3658.99	5812.5	1027.43	3.622	3.357	2981.71	1450.38
PC(38:4)	16648.9	40348.7	4202.63	15766.9	79.117	1089.39	1481.49	521.428	3544.67	2226.24	6850.5	8372.89	664.386	697.185	1787.53	380.896	77.882	71.615	1903.61	1089.18
PC(18:1_20:3)	531965	1.66168e+06	5567.65	7667.83	231.845	972.149	714.101	808.079	79.719	83.935	6843.94	3237	136.108	6405.78	4874.25	1261.92	1.85	3.746	901.418	1909.68
PC(16:0_22:4)	162528	171994	4837.25	2482.45	121.338	1755.02	3643.82	807.797	25576.3	86686.2	11489	13190.1	28994.8	43532.5	3728.79	1525.48	243.382	184.79	6033.15	2513.99
PC(18:0_20:4)	26568	80173.6	231501	389092	1953.67	7181.27	47082.5	12467.2	526258	356949	1.06213e+06	1.09735e+06	14025.8	14801.7	74931.6	22459.4	170.224	73.421	86559.8	39942.8
PC(39:4e)	15929.5	31724.3	31.427	49.644	4.461	22.767	34.302	14.412	25.584	104.781	663.833	793.117	208.499	253.871	58.779	6.71	0.365	0.071	68.779	25.328
PC(18:1_20:2)	45842.2	234335	6679.1	7789.58	22.137	476.055	4502.09	1292.4	13619.2	10123.3	21018	13597.2	69.622	8840.66	2067.72	307.511	3.841	5.499	5967.3	3204.3
PC(18:0_20:3)	90028.8	74405.2	8141.98	22092.7	695.629	2025.18	1411.24	468.709	1940.81	5344.17	8711.32	11328.9	1563.34	46597.4	4177.71	84.402	56.413	103.177	2868.91	2854.63
PC(38:3)	115042	182412	619.718	6448.88	79.065	252.648	1712.74	597.79	29233.4	16179	5849.5	8593.54	3484.08	14637.9	4520.71	327.195	49.073	21.923	3104.18	513.164
PC(20:1_18:2)	560745	90054.7	3496.12	4454.88	459.945	2383.83	344.218	980.874	43121.9	3530.91	4348.61	16247	37098.6	9818.81	976.782	198.741	9.262	5.64	4949.19	2360.37
PC(16:1_22:2)	64749	94631.4	104.01	138.971	21.494	40.247	170.393	28.21	3098.5	3717.93	119.015	33.061	3481.33	7054.7	66.995	3.556	2.761	0.001	56.444	108.98
PC(39:3e)	1196.55	1378.83	2469.57	3699.78	4.186	73.887	1243.68	428.308	1871.27	1380.99	19254.7	20612.4	107.744	283.035	1021.41	511.107	0.206	0.353	991.027	900.129
PC(40:9e)	8210.59	40618	308.329	196.765	26.357	99.3	235.327	47.886	130.3	22.614	137.283	236.841	127.559	242.119	493.532	84.542	2.076	3.099	340.52	159.395
PC(20:1_18:1)	1.27416e+06	5.49256e+06	17791.9	48678.3	9590.47	15384.8	13256	7547.35	242588	114085	79465.8	41434.9	83020.5	337980	36245.4	3407.93	411.656	364.62	31128.4	6658.41
PC(20:0_18:2)	40.888	7.453	10105.5	12522.2	0.463	2.456	5765.76	1794.75	18.417	2.003	2426.51	16095.5	1.525	1.411	7861.75	1473.67	0.533	0	7916.97	3845.35
PC(16:1_22:1)	78141.4	91447.5	0	234.593	1622.7	2774.24	256.896	106.991	21165.9	29878	259.401	783.38	13070.7	17744.7	100.781	55.201	126.347	271.969	323.358	145.904
PC(38:2)	14039.9	36737	5739.72	9684.67	2507.99	7464.49	1658.51	850.291	25590	17500.4	7553.22	7194.78	4918.47	5699.61	2656.08	579.342	113.509	22.139	4344.15	1415.94
PC(40:8e)	45407.9	73406.3	13753.2	22068.6	52.911	132.784	8596.48	2412.9	2116.7	1146.08	7245.28	7137.01	2730.22	8508.32	15237.6	2978.49	15.036	12.028	17662.5	9507.94
PC(20:4e_20:4)	121.336	363.047	7003.13	8109	0.273	7.138	350.673	24.95	92.897	8.691	2994.14	2893.64	3.849	58.697	1564.67	1256.28	1.183	0.953	3957.83	2125.88
PC(18:2e_22:6)	238.784	3216.5	0	0	2.001	2.426	0	7.768	77.779	488.367	0	0	2464.59	1334.38	52.64	0	0.899	0.044	110.616	39.467
PC(16:0_22:1)	126225	237658	24002.1	35183.9	8393.67	26091.4	7613.21	2247.88	244332	96469.7	20336.7	18297	34366.3	30219.9	10264.4	2455.75	618.875	345.3	10487.1	4574.34
PC(20:0_18:1)	2.84216e+06	5.78588e+06	43970	199495	1903.3	5273.05	61943	17433.3	103092	126971	149551	190364	29292.4	268159	50257	20437.5	20.56	37.153	82934.9	43460.4
PC(16:1_22:0)	13923.3	25863.6	14.679	19.302	19.843	111.201	12.55	1.806	588.255	545.086	40.612	64.709	551.027	1028.31	36.635	2.585	1.231	0.001	18.017	5.731
PC(38:1)	7212.7	16489.2	9511.68	16506.4	18.743	89.541	1886.67	3182.54	247.497	1040.19	13201.3	11701.2	81.982	261.937	4117.81	1816.19	2.797	0.609	4604.77	1882.56
PC(17:1_22:6)	367197	732808	127969	13370.8	43.963	170.875	7718.28	2588.74	2240.66	1496.36	33011.4	3246.66	2215.44	5362.39	4053	1026.86	10.649	6.911	7618.55	2987.65
PC(39:7)	49073.6	55342.1	34361	208004	140.414	425.407	2829.15	1209.01	12706	3764.33	16560.7	25992.2	4978.7	9690.53	17162.9	3681.44	14.938	8.108	33036.5	15969.4
PC(18:1e_22:6)	48621.9	12845.3	140574	203632	34.025	36.556	8600.05	2551.79	5877.03	13787.9	35790.1	39129.3	26011.5	42446.1	58587	10850.3	66.514	47.591	55549.3	35693.7
PC(40:7e)	293160	722453	60105.9	85202.2	528.917	1254.72	9868.13	1919.26	18760.4	7576.12	16362.9	16710.3	12294.7	17609.2	38700.2	10001.1	2.23	9.701	34037.6	12161.5
PC(16:0_22:0)	59159.1	112364	4619.44	6611.04	344.794	1039.95	3903.25	1532.13	7306.04	6396.59	6847.17	12933.5	5861.61	12120	10844	1344.54	7.226	3.768	5347.37	2748.35
PC(38:0)	5037.37	226.844	583.966	1551.01	200.105	527.72	1122	46.56	4373.7	1080.33	1526.74	2286.89	958.346	417.679	630.553	353.203	69.156	50.473	585.405	957.027
PC(39:6)	111809	264770	88674.8	202350	335.762	997.105	22146.7	6116.26	11014	8301.74	56339.8	54984.4	8483.31	17104.8	46825.6	13159.8	24.554	25.231	51324.2	25310
PC(17:0_22:6)	521648	2.02367e+06	296410	448930	404.669	3133.85	18978.1	5406.17	25236.6	20670.4	83159.7	89448.4	35587.9	22352.5	69852.4	17304.4	110.889	59.1	26540.7	25173.7
PC(17:1_22:5)	258.412	253.577	267.128	494.069	789.72	1617.26	115.487	12.128	1108.64	28.502	1228.24	376.629	33.973	46.48	57.236	24.417	16.234	4.279	201.196	30.886
PC(40:6e)	412524	1.12362e+06	9629.28	29491.8	106.839	317.169	14417.4	2832.65	3184.66	10644.2	40620.7	44484.3	45314.1	52798.7	7502.94	1585.99	245.257	125.961	25703	9674.56
PC(18:0e_22:6)	20452.7	29859.2	172769	291757	30.726	49.256	50918.3	14842.1	112.886	119.318	152075	129800	1006.91	336.318	110970	34603.2	6.466	5.026	134054	71546.3
PC(18:3e_22:3)	10767.8	2575.27	138.08	726.328	0.886	315.476	433.852	165.795	43808	23267.6	38164.6	37692.4	3664.31	2085.59	21.144	10.687	2.298	5.594	250.779	2237.73
PC(18:2e_22:4)	1116.84	521.358	179.811	459.667	1814.8	3809.05	269.739	24.14	2052.72	746.821	6378.94	7158.35	1750.98	987.755	151.551	18.221	0.145	4.238	218.44	215.77
PC(20:1e_20:5)	6841.03	16503.9	44.156	95.794	126.124	358.197	76.553	31.281	258.255	8.347	525.219	159.946	30.567	26.432	142.616	52.578	95.144	21.357	91.184	96.685
PC(39:5)	23026.2	34921.8	18021.9	8534.36	19.355	103.355	2427.94	308.939	427.932	649.873	7857.2	3502.41	825.528	1232.95	8250.9	1799.8	2.42	4.183	2951.02	1085.78
PC(19:0_20:5)	1632.85	6867.57	12.308	29.843	61.742	424.787	279.126	73.895	39.541	678.859	374.055	262.005	1806.61	2228.58	325.462	23.814	1.701	1.045	46.913	175.878
PC(40:5e)	207845	592477	50564.4	150251	647.404	1140.82	65649.1	14936.8	22849	18379.2	200856	177645	27984.1	54044.8	52152	19905.6	113.427	76.841	86766.1	41892.9
PC(18:0e_22:5)	599.387	1194.78	927.053	2367.95	0.647	0.967	1362.68	367.384	0.953	0	2972.7	2395.84	1.064	2.145	1972.95	506.306	0	0	2300.73	1081.52
PC(20:0e_20:5)	197390	381751	26462.5	45304.3	1019.55	3294.52	66151.1	18543.7	14824.9	10071.4	165143	193493	13393.1	22253.7	36591	10525.8	52.854	48.106	51830.3	30073.3
PC(39:4)	470.235	1240.3	3.685	19.854	5.628	7.92	0	0	120.563	274.426	0	82.808	75.92	94.831	25.298	0	2.502	1.414	0	0
PC(40:4e)	46618.6	156000	21601.5	39737.1	416.289	792.453	21929	6195.81	8088.36	8370.99	84771.3	83761.1	3470.89	7349.25	32193.2	8127.52	15.832	13.861	30193.5	12237.9
PC(18:0e_22:4)	24366.5	53665.3	270.687	465.199	1.023	1.327	388.224	71.414	64.234	1360.25	1934.03	2505.84	658.107	1407.42	1067.71	162.564	0.065	0.116	316.195	717.786
PC(20:0e_20:4)	36248.6	22885	8644.77	10876	208.623	583.563	1658.41	1184.23	10010.6	5277.02	2863.73	2159.39	4893.47	6778.72	2323.77	1209.21	32.55	24.67	1666.34	1712.22
PC(20:5_20:5)	61306.9	209654	68.999	354.688	46.337	108.709	36.649	17.954	108.35	58.191	39.297	95.693	1061.35	4785.88	156.404	28.102	13.167	9.483	34.21	42.584
PC(40:10)	55044.3	82626.7	8226.28	10555.3	124.141	471.479	766.995	146.388	5617.37	4215.91	2583.83	3031.93	8035.91	13120.3	2679.74	499.296	3.271	4.222	1889.89	940.039
PC(39:3)	17894.2	34055.1	140.393	188.471	227.579	733.231	39.729	17.725	4126.35	2249.36	150.361	379.33	2898.08	4551.3	288.417	17.236	14.282	11.171	402.486	66.906
PC(18:2_21:1)	59505.1	103565	260.977	237.468	254.194	469.636	16.713	23.025	1516.94	811.816	23.154	131.922	1023.34	4240.38	123.729	12.975	26.424	19.743	38.58	77.269
PC(40:3e)	4510.47	5407.34	4057.19	3517.49	225.904	682.775	998.572	106.867	12626.4	7779.85	1078.57	2106.2	466.143	960.908	1093.04	296.112	20.341	20.296	1054.47	996.107
PC(20:5_20:4)	29669.7	58181.4	11026.7	15551.4	63.211	711.67	31374.5	8709.7	6317.82	10291.6	83196.4	23913.8	3746.39	4264.85	4809.12	2116.43	9.76	6.973	33104.4	18199.2
PC(18:3_22:6)	277842	1.12138e+06	143454	159453	186.231	327.499	9466.92	1172.91	3051.31	5978.46	12317.8	24184.2	20450.7	28708.5	59402.3	20472.3	53.201	38.005	66499.7	34853.6
PC(40:9)	129878	60088.5	55977.2	122421	389.939	2293.73	70490.1	20594	6954.28	6157.76	127471	301060	2745.03	15228.2	47255.6	28507.5	37.989	89.675	52721.2	33484.1
PC(17:1_22:1)	30158.2	42169.5	23407.8	32720.4	787.67	3005.81	3823.43	5783.98	17015.2	12210.3	17662.4	43016.5	3131.51	1849.98	29292.3	2215.19	20.932	19.465	21645.5	13144.4
PC(39:2)	47167	79144.3	93.987	656.839	20.338	96.03	21.031	19.458	3383.89	6707.68	464.262	1344.14	6128.04	22716	122.614	37.575	0.768	0.481	350.848	149.11
PC(16:1_23:1)	8176.25	8450.16	1183.5	1735.38	281.11	744.931	882.815	179.334	1398.49	2265.36	1095.82	343.001	1437.79	3192.44	713.357	253.634	50.986	37.878	855.829	420.701
PC(18:1e_22:1)	0	0	4536.52	6738.68	0	0.715	2564.4	749.505	19.211	4.903	12232.9	11033	3.683	4.196	2609.88	641.154	0.044	0.046	2655.74	1569.16
PC(18:2e_22:0)	5635.15	9290.64	248003	360404	53.989	2.431	253756	67357.4	206.727	230.218	943808	964626	48.841	17.43	297477	78629.9	9.611	7.03	332870	170905
PC(40:2e)	164770	259660	2262.44	6438.08	397.61	1192.5	311.949	116.9	6297.4	5307.7	5010.22	2614.39	6963.19	13225.4	4053.02	279.681	63.74	43.62	1179.9	540.546
PC(18:2_22:6)	276229	429828	17502.2	59817.8	111.914	573.968	463.571	1779.09	9215.99	8776.6	31838.9	20737	6077.2	17107.1	17570.2	13748.5	16.106	13.774	10940.7	5788.98
PC(40:8)	43648.6	181140	6818.73	14607.6	53.147	219.25	4988.68	1344.96	3440.29	5474.66	22031.3	12302.7	4053.43	15973.6	13626.2	4341.91	17.672	16.006	15247.3	7542.42
PC(20:4_20:4)	129642	195832	24258.6	19309	1065.6	1892.28	2770.27	1307.88	14374.4	6751.79	13728.6	10924.2	27726.4	17909.4	10764.1	2767.67	24.113	20.532	5912.72	4169.2
PC(20:3_20:5)	10172	176643	4761.72	12913.3	90.363	300.327	260.969	27.469	1321.09	181.73	1110.74	968.465	2570.98	5802.75	791.165	357.68	0.429	1.006	1744.89	829.17
PC(16:1_23:0)	34.28	38.068	1344.76	2368.88	4.278	8.274	1211.63	220.406	31.525	23.248	2179.65	1325.79	4.666	12.103	1526.33	273.974	0.5	0	1590.19	764.904
PC(18:1_21:0)	530581	815452	11823.5	18066.7	340.883	1031.96	6994.47	2242.85	8796.15	21133.2	22062.1	22695.5	9822.25	34931.2	10621.2	3451.2	39.726	30.094	12027.3	5074.27
PC(17:1_22:0)	68081.9	94737.3	697.849	62.986	1825.79	7554.39	72.313	92.035	46775.1	37398.6	248.665	3753.01	13185.5	23228.5	350.746	61.548	72.18	149.119	392.957	67.701
PC(40:1e)	84790.5	170747	3685.58	5926.57	64.226	197.534	6565.45	1996.79	1421.91	2268.61	14675.6	13098.7	2184.95	5952.36	4411.9	1198.69	0.753	0.548	5732.01	3110.98
PC(18:0e_22:1)	1727.22	4370.18	526.63	534.39	0.382	0.523	315.375	114.121	31.769	18.945	1611.93	1698.21	7.616	59.324	352.912	135.817	2.015	1.46	481.321	176.514
PC(18:1_22:6)	5.07744e+06	3.6849e+06	899587	754968	3900.18	10245	294267	85275.2	136681	96950.7	1.60091e+06	590774	96302.6	413426	440731	102132	830.936	615.398	925807	195346
PC(40:7)	7341.99	19718.3	9242.78	7238.8	17.382	22.964	243.487	162.479	50.23	92.173	1970.62	686.17	273.351	340.322	587.439	255.825	1.548	0.26	797.823	221.613
PC(16:0_23:0)	16768.4	35039.2	466.375	936.301	125.918	371.524	333.942	44.099	3628.65	4546.26	982.765	2460.6	4666.43	9209.02	1908.96	422.267	9.063	4.379	1951.95	517.389
PC(39:0)	5604.89	10875.1	33.476	19.603	159.942	408.433	188.587	43.019	2641.03	1671.27	59.933	329.41	1178.12	1998.47	44.147	26.432	37.31	25.989	170.719	166.077
PC(18:1_22:5)	71952.4	163329	741464	2.23587e+06	352.505	1434.01	100028	38082.9	37775.6	23004.5	1.24063e+06	914626	17846.5	54504.7	521683	120739	24.522	16.521	141528	45120.5
PC(18:3_22:3)	562.058	4178.17	470.022	575.418	26.117	25.152	142.83	17.881	426.467	58.153	87.548	196.022	18.116	37.799	196.94	40.32	0.119	0	87.722	168.467
PC(20:3_20:3)	2.19085e+06	5.20837e+06	2453.63	4063.72	87.744	194.932	7016.76	4474.62	7565.16	320.078	2128.14	10181.4	1317.88	1560.62	785.667	7752.94	564.457	422.704	6946.92	7751.99
PC(18:0_22:6)	12118.8	47763.2	5923.36	6126.15	3541.23	13373.9	3112.18	767.507	58277.9	98379.6	50854.5	3951.43	85262.5	153470	4560.68	5526.12	7.701	3.092	4479.94	12669.9
PC(40:6)	1186.21	109.951	463.954	11.049	2.917	7.227	98.067	0.527	39.551	34.591	316.56	341.98	29.264	48.232	227.667	55.159	140.861	18.304	27.576	48.946
PC(18:0_22:5)	196545	363491	9792.31	14301.5	232.537	1032.6	24145.4	6473.38	1919.93	2956.59	33232.8	44916.5	10033.3	51609	17308.2	3914.22	189.177	114.377	65756.7	12022.7
PC(18:3_22:2)	340273	741396	1345.96	8319.91	10.761	17.064	1563.33	352.761	1107.02	5165.99	240.926	1711.47	9121.7	17714.4	3299.03	1186.84	7.013	5.255	3966.05	1812.92
PC(18:1_22:4)	1036.83	1375.86	2924.17	5547.02	47.62	465.213	4791.09	1161.19	10167.1	341.31	10089.6	6674.67	8152.95	28133.6	3556.44	1065.35	21.347	24.766	6145.64	2962.13
PC(29:1_11:4)	1329.24	1028.52	23530	25181.5	790.867	2565.92	3357.72	1150.76	20282.3	13013.5	14188.1	13074	3711.5	434.763	13746.9	3573.68	0.041	0.661	10821.1	4077.37
PC(20:0_20:5)	60738.1	177218	61403.8	108596	1155.91	2852.02	10106.3	3186.01	5520.15	8299.77	24597.9	30734.7	1789.74	755.593	13002.6	14294.1	21.333	30.363	14040.5	12146.4
PC(20:1_20:4)	108756	120306	446.517	1356.8	104.01	317.27	466.105	272.354	26418.7	6103.06	3556.16	892.598	1460.56	10948.3	273.825	54.696	26.34	63.093	496.343	439.052
PC(40:5)	9348.08	12463.8	5645.12	8720.17	125.017	504.698	5122.35	962.225	12289.7	26625.5	5406.56	11331.7	20022.9	10936	2974.2	936.502	23.542	31.742	6171.64	3434.57
PC(41:5e)	2947.57	7754.12	6580.39	11023.1	7.959	113.696	22994.4	3607.95	249.796	331.604	4806.82	10583.6	642.784	402.96	24102	6104.52	2.205	0.837	12618.2	4100.56
PC(18:1_22:3)	26021.4	48899	29599.3	45845.4	2255.87	3506.86	13416.1	3191.26	53346.9	17280.5	15169.2	40092.1	8087.38	53923.9	22527.9	5886.09	12.74	8.77	18667.7	12312.2
PC(18:0_22:4)	24299.1	56788.3	794.901	1372.36	138.253	659.768	668.039	136.376	24449.9	22056.5	6097.95	3195.99	3022.09	8774.37	673.6	274.974	239.056	43.706	622.336	308.341
PC(18:3_22:1)	16657.2	27324.4	3960.58	5356.02	4.005	11.474	86.496	225.926	3548.33	11138.6	884.302	1017.82	23820.3	6572.38	1659.36	236.052	3.114	0.053	664.448	203.021
PC(40:4)	102768	123557	6753.26	13565.9	306.47	971.758	10429.6	2323.09	5576.68	5734.56	7044.24	7484.96	6029.07	12260.3	6179.31	223.076	37.91	33.713	9188.37	2490.55
PC(18:4_22:0)	2064.91	484.562	831.073	1481.86	37.437	159.367	1483.28	349.401	2138.91	2895.89	2078.45	2339.08	804.976	965.261	1972.41	331.329	4.287	0.891	1386.26	708.278
PC(20:0_20:4)	92.78	918.183	45259.1	83681.1	49.195	89.119	57899.6	16738.9	47.157	110.306	103782	106866	55.227	18.889	43630.7	10610.8	17.037	12.773	63749	32721.7
PC(41:4e)	134.289	20248.3	242.443	1263.21	4.79	5.83	1672.41	419.522	48.089	74.517	6155.2	7279.91	24.248	10.372	1627.64	395.375	0.411	0.11	1321.11	689.176
PC(42:10e)	13340	20862.9	0	0	5.48	33.273	0	0	416.611	293.705	192.524	52.593	106.587	214.504	0	0	4.343	1.942	37.78	0
PC(18:1_22:2)	856812	409055	1434.45	20669.7	3177.06	14783	17089.4	3297.45	68035.2	63408.7	31647.7	26199.7	40248.4	75046.4	15513.3	4085.18	22.399	49.384	18330.2	7267.27
PC(22:1_18:2)	4.302	67.203	1353.93	3314.24	1.225	1.851	893.976	226.307	161.958	64.551	2824.12	2410.19	1.403	1	1679.36	368.496	0.011	0	1880.03	993.53
PC(22:0_18:3)	78548.8	113609	1409.51	624.027	1215.89	3732.66	719.431	169.841	5870.99	22768.4	702.699	3529.71	6088.35	10214	1652.4	89.61	212.537	257.575	600.4	361.065
PC(40:3)	4879.98	8188.22	1515.56	2830.51	147.328	312.246	1656.95	867.702	3455.85	478.255	3161.08	4144.58	327.784	806.633	1021.29	574.271	100	31.992	737.753	902.387
PC(42:9e)	37830.1	77311.6	585.702	1272	28.085	85.643	205.933	57.122	2072.93	1738.75	484.19	372.498	686.466	1066.51	1353.77	510.782	14.443	16.944	1588.82	736.944
PC(18:1_22:1)	2.284e+06	4.48877e+06	127642	200085	6695.96	17088.2	60301.9	20589	169114	185533	201461	165853	121595	120333	103661	24264.1	906.877	648.702	115793	54755.2
PC(22:0_18:2)	84764.2	194322	11596.6	14385.7	3498.52	10413.1	18007	4499.96	47348.4	34447.6	35942.5	29581.2	16699.7	19903.6	12613.2	5067.68	62.432	29.071	17207	3791.95
PC(40:2)	8999.16	19455.5	10601.1	16857.5	32.595	39.192	2718.82	3910.8	265.275	506.769	11740.2	15993.4	115.219	870.436	5193.68	2706.74	1.464	0.889	5905.42	276.731
PC(42:8e)	16455.6	36669.9	5206.56	7413.48	27.948	72.109	12932.2	3615.39	440.844	270.742	17812.4	20765.2	93.587	489.137	14456.3	3634.64	0.772	1.587	19124.1	10137.4
PC(18:1_22:0)	1.51118e+06	2.88834e+06	69793.5	120752	17042.1	56867.9	44253.8	4796.73	554957	192114	43937.1	33042.8	198174	265119	20304.1	6900.23	1224.8	913.933	12476.2	9153.76
PC(16:1_24:0)	2381.64	2416.48	143620	215101	20.23	59.806	64658.6	16066.5	935.871	714.856	245632	228833	351.32	516.591	103940	16814.1	4.82	0.001	52425.5	58971.5
PC(16:0_24:1)	34204.4	48335.7	41138.5	7154.32	287.824	355.011	2885.85	699.548	5270.3	4877.75	758.759	1505.04	2804.53	1928.27	2052.19	1865.92	92.608	52.167	3172.59	572.106
PC(40:1)	21986.1	5993.16	8634.11	32104.2	22.632	235.597	15350	3616.98	280.871	216.969	18965.1	27344.2	128.245	1019.17	4810.65	3942.16	0.89	0.752	9712.34	7591.46
PC(19:1_22:6)	231.874	114.613	4406.42	18444.5	0	0	1566.17	374.489	30.637	121.68	7021.94	6423.91	20.228	38.975	3053.94	1487.03	0.029	0.068	4464.85	2614.92
PC(41:7)	3777.91	8396.59	12990.8	17130.1	26.947	99.395	2610.21	893.713	272.081	1439.92	10392.7	8965.52	1772.78	2558.23	6275.98	1206.18	1.885	1.138	5414.31	3585.09
PC(42:7e)	30366.6	57422.9	3652.59	4086.66	100.632	262.912	13358.1	3729.61	2452.49	1814.31	22334.3	37691.9	1691.31	1492.76	11798.3	3302.76	15.902	11.391	16429.9	9780.88
PC(20:1e_22:6)	101.233	371.803	3283.89	5250.48	3.654	3.615	7459.65	1908.83	20.296	328.736	59831	62521.5	457.778	1775.95	17220.8	2093.09	0.117	0.088	22481.4	9921.01
PC(16:0_24:0)	81073.3	229202	7094.62	12271.8	1176.8	3378.92	20277.9	5434.84	20479.1	11877.4	53392.2	30234.1	6694.2	14343.4	14187.6	2507.66	151.396	100.221	20791.2	11670.5
PC(41:6)	9759.2	24595.5	17303.9	21312.1	290.183	394.718	4724.2	2000.67	8940.42	6273.02	8988.72	18646.5	2629.88	8568.67	9642.82	2382.56	11.014	8.184	8505.74	3996.23
PC(19:0_22:6)	40847	86748.3	1188.23	2221.26	34.443	108.571	3226.91	897.023	371.7	26.916	18845.4	17039.8	11.463	48.451	2650.06	689.522	1.311	0.195	3388.13	1574.21
PC(42:6e)	105993	235834	29738.1	53234.1	399.271	1098.72	61891.9	19619.6	7206.38	7829.89	209518	219404	6887.5	19243.8	36163.5	12042.2	35.615	26.295	63894.8	32092.7
PC(20:0e_22:6)	7603.54	36259.4	16776.7	17375.3	4.181	76.898	5100.94	1687.36	196.442	27.132	19925.1	24079	4.918	34.117	14861.4	4631.94	0.297	0.267	13598.6	7152.26
PC(41:5)	563.566	918.157	7164.41	9602.23	15.899	22.851	1650.54	385.498	119.227	115.374	2083.22	1719.24	94.568	189.96	2282.7	554.763	2.445	1.71	1729.71	968.186
PC(42:5e)	28722.7	62583.4	72799.6	144183	131.852	451.345	143601	41378	1034.48	723.3	345851	209739	834.578	1650.07	95348.5	26731.9	13.973	11.26	137430	74638.2
PC(20:0e_22:5)	25043.8	42155.9	2220.98	4112.57	45.742	163.544	1918.38	585.05	3408.55	2593.43	7254.23	5031.56	1798.8	3945.56	1721.87	569.896	8.883	7.114	1981.11	1560.47
PC(20:5_22:6)	610904	1.0515e+06	7918.96	11650.7	342.999	1415.62	486.009	151.924	6746.03	11984.8	2140.73	2196.04	29356.1	58938.1	3025.37	690.77	54.307	34.792	2458.48	1246.45
PC(42:11)	19957.4	22027.7	5094.2	5164.31	32.458	83.029	749.435	137.386	2529.58	1865.38	2716.01	1091.64	2559.99	2154.92	4567.34	1098.97	3.647	1.115	1829.25	640.329
PC(41:4)	28832.1	63372.6	2019.39	3664.09	143.842	413.77	797.696	300.547	3614.01	3039.01	1398.12	568.015	1868.89	3635.21	679.26	202.467	7.134	6.254	993.711	419.907
PC(42:4e)	3040.29	10945.4	12636.8	26563.5	35.944	111.123	18889.2	5989.61	583.166	372.554	37907.6	40383	436.831	308.363	15536.5	4129.59	1.548	9.206	20590.6	10881.5
PC(20:4_22:6)	532506	1.25604e+06	6679.55	9605.55	88.303	396.526	678.891	84.141	6979.4	7335.87	4449.51	4206.21	3346.14	11485.9	1698.2	898.306	5.396	2.841	1931.79	877.604
PC(17:1_24:2)	9813.45	24940.1	769.525	1017.69	353.796	1117.33	251.755	29.201	5694.96	3083.57	1410.75	1707.48	1316.45	2535.51	1209	71.369	13.588	9.943	1177.1	326.408
PC(42:3e)	104.314	507.503	0	0	1.441	4.021	0	0	294.314	181.538	0	0	8.076	28.802	0	0	0.224	0.087	0	0
PC(20:3_22:6)	116630	112928	47428.2	82797	68.936	218.417	3801.5	1076.12	1415.92	3717.95	11739.6	29101.6	14316.9	45611.2	29735.9	7189.59	47.96	31.049	7701.7	6566.1
PC(42:9)	3094.86	12970	826.007	2217.8	22.11	33.772	384.313	81.427	550.358	807.959	697.34	700.216	2346.87	2223.6	2494.87	1521.68	2.102	0.897	1041.06	608.347
PC(22:5_20:4)	11679.5	43491.7	0	82.544	33.578	127.366	0	10.741	59.835	321.226	88.877	178.338	298.393	2198.69	67.627	13.862	0.251	0.884	61.504	65.315
PC(20:5_22:4)	4259.15	5979.73	8072.36	9663.5	10.695	139.756	11586.7	3042.08	127.907	70.642	19335.7	19378.1	5.293	157.402	10050.9	2582.74	0.29	0.216	20057.8	9511.66
PC(18:2_23:0)	1857.51	9794	11052.9	15797.2	1.911	4.132	9397.29	2298.27	26.914	4.273	24590.1	24170.9	16.533	115.621	9913.5	3823.71	0.247	0	10681.4	5199.38
PC(18:1_23:1)	455186	730956	3248.34	3133.53	5755.13	10230.8	3946.43	1395.84	84960	72046.7	13496.1	11052.6	51263.4	79330.4	3278.16	1150.59	231.124	171.623	12621.1	2590.17
PC(17:1_24:1)	1379.53	4917.1	17347.9	23780.6	133.813	552.836	9281.32	3225.78	3045.05	77.752	17907	21313.3	48.276	526.901	13796.4	3000.27	19.974	13.602	17199.5	7652.63
PC(41:2)	1136.9	5369.57	1256.1	2222.17	18.361	39.458	1231.87	571.286	185.316	281.793	2485.61	3839.42	171.066	320.902	855.605	791.853	7.539	5.242	1350.37	679.229
PC(42:2e)	89928.8	181826	811.253	934.717	109.444	230.815	364.216	101.74	666.197	187.118	561.123	880.283	2235.33	4185.9	48.735	74.766	36.836	25.451	409.156	395.367
PC(42:8)	4580.93	11412.5	5603.01	5684.53	19.746	68.89	1243.75	149.1	971.779	3693.34	2130.06	5257.75	716.067	1700.22	4240.35	746.141	2.463	2.188	1997.37	262.499
PC(22:4_20:4)	4064.73	161207	42.475	258.609	61.977	65.831	542.164	70.09	1893.53	890.479	2085.56	2064.03	975.361	1777.33	780.88	233.145	3.505	2.324	723.526	445.652
PC(18:1_23:0)	583540	1.19145e+06	35408.7	48889	4103.73	12622.4	14890.7	7879.82	105546	88540.9	59599.4	32572.4	56989.5	92570.2	32217.7	3145.93	183.192	122.786	19860.1	7548.61
PC(17:1_24:0)	164239	243690	10740.4	12667.1	2982.45	8657.99	6900.22	1262.42	70111.9	43524	15498.8	13251	15961.8	30743.6	7369.87	1699.38	373.102	234.729	6495.39	5995.01
PC(41:1)	3897.85	4775.46	1470.71	3214.94	20.52	61.993	2037.37	639.159	457.829	525.933	2225.82	3340.93	221.811	737.127	970.937	535.731	0.494	0.139	2366.26	777.736
PC(42:1e)	2774.45	8337.78	2855.56	4795.53	5.496	18.762	4798.22	1379.72	57.716	179.539	9373.94	20897	26.381	51.167	10997.5	1803.93	0.082	0.057	8797.35	4231.36
PC(20:3_22:4)	157280	263270	2231.81	6463.06	511.897	1020.84	5920.65	370.176	6074.13	20611.4	2692.37	10947.3	26476	54099.2	6216.28	294.597	5.308	10.791	10081.7	8119.63
PC(22:3_20:4)	17698.4	66131.5	461.783	359.439	1775.11	3122.84	338.822	113.622	32315	23565.8	819.885	656.246	3262.27	4494.35	628.589	343.301	92.264	37.695	294.184	498.769
PC(20:1_22:6)	412.029	1219.71	48.56	561.897	2.709	108.825	331.544	10.35	33.281	905.757	1583.28	1524.16	2463.39	3391.16	751.664	195.118	29.34	8.045	540.749	20.692
PC(42:7)	472.91	1608.63	431.77	2615.08	21.883	59.849	9154.15	2591.11	634.198	1462.85	20790.1	24454.9	158.007	91.249	855.498	486.683	16.64	6.825	8471.18	1351.9
PC(17:0_24:0)	2705.7	2691.15	188.331	608.184	144.746	238.077	1735.53	216.374	1435.29	956.116	2078.18	4376.35	334.084	45.637	944.826	279.021	2.979	3.612	1339.72	1315.11
PC(26:0_15:0)	1661.54	13252.9	41.255	429.587	54.592	53.834	766.91	15.691	212.998	438.505	559.774	67.156	590.977	62.891	0	25.288	18.942	13.308	158.558	162.755
PC(42:6)	87971.4	178077	33919.4	58387.5	564.151	1676.93	15414.7	6127.68	31286.8	19862.3	52098.1	55626.4	27698.5	64382	35116.5	9075.38	60.549	32.207	45885.8	21532.9
PC(20:1_22:5)	409.52	1059.62	313.235	711.822	315.8	1365.46	656.978	181.798	400.827	417.7	1997.67	1977.58	1446.43	2106.17	928.037	253.893	2.388	5.19	1006.51	506.744
PC(20:5_22:1)	112745	170563	41595	65993	13.771	6.64	18275.7	4163.19	131.365	408.436	53070.8	53878.2	37.408	4495.06	35325.6	9373.56	6.957	11.751	35668.7	19661.1
PC(22:2_20:4)	122.731	19991.8	1464.48	4877.16	34.103	278.934	1216.76	239.334	18622.8	15978.4	3309.57	1952.98	776.319	2050.58	814.621	478.012	0.091	0.508	1991.07	875.242
PC(20:0_22:6)	3183.56	29303.2	34715.3	51207.1	34.032	135.209	14496	4062.12	66.321	1127.89	36980.9	40720.6	149.057	22.357	36159	9114.43	62.692	23.835	37016.8	19382.7
PC(42:5)	99186.7	152368	3587.3	5758.12	171.394	517.273	3013.81	1340.61	7218.48	9017.75	7079.82	8977.13	7073.14	21384.8	2966.04	578.179	48.283	23.718	2271.95	2025.98
PC(22:1_20:4)	6113.54	3097.39	142.523	828.056	8.658	2.697	411.594	185.911	1656.85	1137.31	250.667	834.174	7429.26	2947.67	284.422	15.746	0.649	1.368	233.057	293.774
PC(18:3_24:2)	22110.5	13053	67835.7	61902	702.319	1397.41	16004	5439.63	14960.8	7072.46	40631.3	50661.7	1756.95	6416.91	41131.4	8607.66	7.427	6.141	31190.3	16994.5
PC(22:0_20:5)	195210	494478	81542.8	177511	812.264	2553.02	120870	27735.5	15105.4	10769	202390	235573	9187.21	24154.7	88654.2	24656.9	104.387	87.84	130582	47811.3
PC(24:2_18:2)	19.254	31.504	4662.15	2787.08	1.727	2.82	1447.82	277.483	81.927	12.71	13907.2	2357.89	2.468	5.046	1191.14	1736.73	0.019	0	112.784	881.078
PC(24:1_18:3)	263656	396598	66934.9	108307	2096.15	6972.06	25051.8	7850.38	80671.2	50961.4	59401.8	45553.9	43765	83223.8	36749.9	7880.37	122.482	101.256	36305	22678.1
PC(18:4_24:0)	97998.2	114770	52.924	97.989	75.717	230.283	27.993	30.932	218.391	1982.71	267.521	272.095	2244.27	6376.75	230.407	45.835	4.549	5.19	22.943	80.497
PC(42:4)	26891	34192.7	24397.3	89608.5	388.369	1169.55	55054.4	4604.96	11249.3	4491.32	125775	135469	1491.16	616.682	19553.8	10819.1	52.229	36.785	62628.7	30165.8
PC(24:1_18:2)	112887	294721	35661.3	46062.4	2484.51	6755.73	32879.9	11561.8	30096.3	17245.4	117709	103272	1149.43	1389.18	43905	11262.7	314.242	221.584	46782.2	22333.1
PC(18:1_24:2)	1.44742e+06	1.45746e+06	28627.7	58965.8	4349.32	4153.6	25963.3	8327.09	140933	107106	64193.5	52700.9	97316.9	210812	22381.4	6899.55	51.824	87.371	32545.8	21396.4
PC(24:0_18:3)	195215	229934	15768.5	1724.82	415.103	1617.65	1285.6	486.186	24660.2	21787.8	2011.89	407.112	10233	19803.1	3207.17	676.134	94.694	55.708	182.259	315.923
PC(42:3)	6132.38	6848.26	4189.46	7918.18	19.88	251.854	15591.1	2138.98	309.405	530.926	28318.5	8215.38	141.516	789.07	7851.25	2417.52	2.041	2.331	12644	6147.03
PC(42:2)	4635.25	32724.5	23611.5	47866.9	50.018	17.688	5418.7	7826.45	648.661	1493.83	26091.4	18011.8	264.16	767.243	7540.64	5574.8	3.386	1.358	3203.26	3854.95
PC(18:1_24:1)	4.97015e+06	8.43895e+06	307725	605016	17495.5	56445.2	293995	77008.3	463841	402903	743316	618155	251820	514310	227824	67591.2	1517.93	1066.79	289660	196745
PC(24:0_18:2)	5967.83	8307.75	152917	248787	110.756	260.211	121747	33258.7	2470.49	1877.57	249089	271489	1208.2	2687.84	126190	29228.2	1.959	0.001	145570	72967.3
PC(42:1)	253.814	330.957	403.095	116.104	0	1.45	94.536	9.09	3.259	8.327	547.206	517.545	3.244	186.228	0	11.524	0	0.009	161.868	96.993
PC(18:1_24:0)	4.07105e+06	5.14265e+06	341308	877324	8102.19	34811.8	405398	96750.6	287370	293649	789887	247800	65904.9	350558	280336	59527.2	701.58	1393.21	422498	233829
PC(44:6e)	3560.77	8594.92	15648.9	28769.1	16.177	50.272	16352.6	4770.4	337.571	430.443	30538.5	33100.7	353.567	456.158	12495.4	2942.07	0.919	0.757	14986.5	8707.09
PC(22:6_22:6)	2.63326e+06	9.86178e+06	79935.6	149917	3475.92	8189	3660.95	1141.42	123443	102126	14276.9	16767.9	78034.7	122172	10026.5	2022.62	149.539	88.773	8137.15	3852.25
PC(44:12)	2651.49	8909.83	1494.87	2165.89	0.147	1.444	27.795	4.996	6.72	11.296	202.171	179.787	20.782	3.515	42.888	11.296	0.008	0.018	121.648	45.679
PC(43:5)	30068.9	54402	4231.11	5525.47	76.674	243.514	2938.28	828	2960.63	3596.48	8694.62	11350.5	2254.21	2583.06	7648.08	1986.21	1.043	0.836	9110.75	4051.61
PC(20:5_23:0)	10905.5	17586.9	5103.93	6268.48	11.878	43.19	6096.3	1501.35	1686.93	1273.59	11928.9	17730.7	572.677	1407.34	3286.55	1134.32	0.719	0.087	5109.21	3863.38
PC(22:5_22:6)	156467	711730	12189.6	29949.7	591.976	1582.21	2476.07	601.544	5606.28	6291.06	7014.12	8324.16	19898.6	40688.4	2490.26	1047.98	66.787	31.228	3456.52	2513.54
PC(44:11)	1133.26	17833.2	326.521	324.719	88.75	201.891	219.182	22.502	12338.5	3226.48	541.496	960.493	1191.38	719.69	189.297	35.777	5.637	4.945	85.462	120.026
PC(43:4)	25833.1	55371.7	5091.55	19151.9	183.574	568.299	4942.29	1583.14	5437.29	5007.08	13629.5	28087.1	2047.25	3630.82	13719.4	666.225	18.459	15.125	3180.62	3315.39
PC(44:10)	5020.39	21370.1	41099.9	34990.9	9.469	38.607	6066.78	1991.79	2039	1283.27	91630.6	39535.6	369.746	3155.11	3397.38	987.023	1.436	0.455	8952.55	3596.61
PC(25:1_18:2)	46.422	157.208	659.901	1121.35	0.267	0.251	768.956	158.903	4.518	31.839	1646.47	1065.33	7.718	13.952	559.752	28.942	0.109	0	414.604	212.048
PC(19:1_24:2)	45474.4	57400.8	451.751	3339.5	343.708	1120.45	613.797	273.785	10854.7	8977.93	1407.48	721.257	6442.37	11338.3	393.103	112.955	5.773	8.421	962.685	558.233
PC(25:0_18:3)	244.266	765.952	201.297	733.686	254.888	739.103	93.292	89.421	4473.98	2368.15	596.038	410.522	76.242	116.596	55.316	30.509	15.004	16.003	207.138	107.93
PC(25:1_18:1)	490922	1.05466e+06	242896	397334	2893.74	8881.34	149860	40400.1	77614	50481.9	339696	280648	22555.8	53878.2	135826	38822.4	175.019	130.988	203763	116648
PC(43:2)	159481	308443	10304.5	15215	1730.04	5720.98	8949.07	676.954	39827.3	20572.8	8442.5	4748.15	11562	4844.34	3677.12	1205.4	148.842	105.034	10644.7	5103.62
PC(44:8)	1068.48	782.241	270.72	703.967	66.83	317.979	573.865	96.085	2045.07	1257.56	799.031	868.969	1922.61	2090.99	1078.1	223.957	0.272	0.162	491.841	389.541
PC(25:0_18:1)	29807.2	67107.5	4691.33	3487.81	106.704	556.53	2758.37	658.876	4372.51	3392.72	22556.7	24852.4	2400.72	4501.16	2463.18	478.115	4.953	0	1625.36	1113.01
PC(43:1)	2361.65	5719.9	1230.58	2218.05	17.503	54.577	1158.89	432.185	421.839	374.605	1398.17	1699.36	62.881	259.332	2097.4	232.959	0.52	0.278	872.129	613.539
PC(44:7)	20253.8	25042.7	30279.1	35315.7	1598.08	3950.07	20479	5038.76	53627.8	50972.4	22357.8	25922.8	20947	46147.6	39210.4	6894.42	102.315	70.522	43649.6	15257.9
PC(22:3_22:4)	21987.8	52384.2	512.382	451.689	1.324	5.461	317.097	38.434	532.608	628.284	503.884	295.276	294.094	3617.65	98.577	64.929	0.044	0.011	107.498	136.056
PC(43:0)	3056.19	1818.1	108.911	344.266	9.339	16.858	176.699	22.875	120.376	52.609	72.52	85.902	0	51.879	49.582	0	0.292	0.173	164.681	98.7
PC(44:6)	33602.6	70637	7740.63	6256.62	139.916	1072.67	1831.5	1631.74	20613.8	14484.2	8303.93	9116.09	2508.88	5922.94	9821.73	3145.99	15.702	14.335	3429.07	2302.28
PC(22:1_22:5)	0	0	46.025	10.509	0.152	0.029	11.198	5.044	14.331	4.22	313.511	66.892	1.06	1.639	434.054	33.184	0.144	0	24.201	18.75
PC(24:1_20:5)	26116	98453	95473.4	131306	720.5	2170.73	48209.4	21259.4	17647.1	15406.1	152688	106451	20016.7	37014.5	106605	18983.2	61.509	53.043	70179	33523.7
PC(24:2_20:4)	2883.17	10689.2	14837	730.91	607.287	2184.31	3368.81	341.427	3279.82	2418.5	10524.7	13468.9	1496.9	1999.57	11447.9	2537.32	47.113	44.747	3376.49	1551
PC(22:0_22:6)	297915	639357	25793.8	36573.6	275.07	690.967	17588	6276.01	4574.29	2959.3	49110.1	51004.1	3828.82	28230.7	28681.8	12333.6	103.603	72.809	28736	15399.1
PC(44:5)	96784.6	195006	14491.9	41883.5	378.729	1201.26	29782	10481.2	12785.1	9764.64	89631.3	86790.8	3440.15	8038.07	72073.9	19018.5	52.068	38.63	43411	22821.3
PC(24:1_20:4)	85052.4	206061	163939	266593	228.717	665.076	80467.1	24160.4	7437.68	6404.08	205019	212538	2783.31	8399.73	108009	29771.2	30.061	21.427	130012	67066.1
PC(22:0_22:5)	831.417	2390.99	12588	17135.5	59.686	180.039	7844.34	2437.9	7005.33	6700.46	23076	10881.2	7866.33	10539.4	7811.12	4032.09	0.142	0.177	16237.8	6891.47
PC(24:0_20:5)	411568	892784	25556.8	39504.6	1244.64	3721.33	22281.6	6504.19	46715.3	38780.2	27452.8	61171	32178.3	53057.9	27352.1	6238.32	135.708	110.283	22317.9	12508.3
PC(24:0_20:4)	320869	920544	58552.4	103478	1808.68	6171.55	39490.5	29158	55225.4	66337.3	183987	171203	45527.7	57992	47997	10546.7	54.979	58.686	53367.2	41877.4
PC(26:1_18:3)	39980.3	158980	13461.5	24565.7	2971.43	9097.79	13345.8	1776.11	26578.8	13934.6	14429.1	36795.5	6792.1	8155.1	4090.99	421.558	242.425	184.279	9770.15	14101
PC(44:4)	80154.3	162068	3369.97	6885.33	99.318	320.711	14517.6	1719.78	4846.42	4865.48	8792.84	5974.11	2909.99	5863.76	1586.17	898.621	3.224	1.334	2463.53	2154.23
PC(26:1_18:2)	619179	342613	51434.1	86421.7	1512.36	8394.38	33484.9	8076.68	36055.2	24919.5	74135.5	61368.9	6491.01	23533.7	34876	7397.95	53.154	54.184	39847.2	14969.6
PC(26:0_18:3)	151648	304329	7801.86	22361	334.966	682.889	10730.6	938.564	9623.46	7360.28	19975.2	18405.4	5295.34	5890.59	674.486	2477.1	256.243	190.618	11458	5131.12
PC(44:3)	4965.78	599.235	829.059	3275.47	3.272	130.211	2401.95	709.779	43.729	963.414	1072.09	2947.13	16.805	91.51	980.377	466.716	0.31	0.276	1066.47	1044.34
PC(26:1_18:1)	1.30132e+06	2.63812e+06	1.04311e+06	985020	2762.31	8933.04	212448	185276	76189.6	76744.6	296987	245125	45478.4	91633.9	660442	59948.2	36.525	10.197	166318	69491
PC(26:0_18:1)	2.22001e+06	3.6483e+06	174851	412827	5538.38	15478.6	116890	27508.6	117024	108573	167831	111919	46673.9	87896.2	69151	17147.9	213.552	148.84	136065	65184.8
PC(45:7)	4147	12203.9	23.508	0	3.919	12.688	470.497	232.948	123.509	268.018	693.035	99.433	739.093	1657.86	428.048	53.201	2.172	1.911	717.369	275.721
PC(45:5)	31402.5	60938.1	7146.41	11870.3	26.935	81.689	1744.33	364.552	120.271	1877.33	3451.03	6729.28	1956.66	4063.44	5187.71	1386.27	1.137	1.115	1486.22	1146.23
PC(27:1_18:2)	23432.8	49401.7	222.428	737.359	89.557	279.169	277.151	68.599	1855.94	1558.25	787.662	279.924	843.458	1809.67	333.646	31.376	3.957	1.355	347.857	58.57
PC(45:3)	356.037	1423.23	88.862	158.337	38.659	103.43	164.672	32.513	538.643	55.776	90.848	0	28.291	76.428	91.416	2.348	8.343	5.782	48.998	65.863
PC(27:1_18:1)	19572.7	39127	3398.2	5690.48	416.633	230.928	1765.29	420.21	2910.67	1015.46	3623.72	3271.16	736.804	1545.64	1554.88	394.678	34.317	24.74	1710.91	630.86
PC(28:1_17:1)	8586.96	19228.4	1559.48	5924.88	415.832	711.442	1566.91	228.978	7826.78	6793.85	1758.91	894.874	985.556	1979.39	1265.1	234.976	34.225	24.74	1605.86	1049.84
PC(46:8)	3276.79	4409.19	118.199	159.68	1.739	3.287	63.036	10.659	98.381	26.526	140.901	126.566	58.866	49.362	133.781	6.696	0.288	0.088	19.12	14.478
PC(24:2_22:6)	47.647	1355.26	221.589	935.157	19.932	63.388	2926.85	398.067	77.12	351.187	6331.51	3957.41	641.238	801.778	129.056	736.227	0.245	0.211	3069.97	1989.75
PC(27:0_18:1)	7721.96	15496.2	246.129	158.944	37.732	110.008	1404.4	479.337	647.389	506.576	45.126	2876.8	258.566	507.433	1211.03	307.74	0.839	0	1834.86	921.609
PC(46:7)	96888.8	201645	6448.15	11369	543.5	1157.62	7723.28	1682.4	3660.41	7956.35	14077.6	16625	12669.3	25707.1	22432.4	5986.41	82.045	55.045	20455.1	9343.09
PC(24:1_22:6)	75169.4	147682	72298.6	108218	460.222	1839.54	28942.4	11794.9	21138.9	21498.8	102523	104657	12149.8	17988.5	116368	28425.6	39.179	34.925	102005	53172.9
PC(22:5_24:2)	3237.24	6947.41	13145.3	25066.2	604.207	1780.35	16331.8	3917.7	8986.78	749.882	34425	28176.1	715.403	1636.39	31165.8	9923.98	10.344	20.916	36720.9	18078.6
PC(24:1_22:5)	23.986	29.021	792.964	695.327	0.332	0.293	779.461	120.33	9.904	2.692	1617.36	1738.77	21.076	44.066	690.946	218.581	0.114	0	1001.58	428.974
PC(26:1_20:5)	199079	411754	65227.7	95888.7	688.782	2242.02	37383.5	11106.6	13794.1	9972.68	80105.1	69528.1	10024.6	24409.6	61788.7	10715.7	58.407	43.717	38946.7	28279.5
PC(24:0_22:6)	22894.2	53935.9	38224.6	62164.5	273.551	728.612	16231.7	5155.88	3893.75	2960	2118.87	46238	3734.28	6335.29	64226.4	11652.4	49.534	41.368	42826.9	24246.9
PC(46:6)	35386.1	74483.8	212.707	898.075	24.725	73.167	781.316	238.859	668.041	2674.58	1546.8	468.252	307.272	46.51	831.2	107.727	28.001	20.569	465.068	319.119
PC(24:1_22:4)	23455.7	50270.2	30674.1	46109.6	238.01	1081.85	1098.56	1640.54	12773.8	1422.36	17628.3	14188	867.558	2092.67	7440.5	1716.09	16.273	11.583	6552.65	1975.33
PC(26:0_20:5)	222725	289125	84724.6	113877	1059.79	3251.65	23552.6	8048.96	12035.7	13802.7	57962.3	73782.2	6020.15	10696.4	35124.1	8214.61	74.927	33.412	43661.5	17705.5
PC(46:5)	19061.2	33275.2	490.219	1067.15	47.937	153.43	143.764	120.436	1851.51	1563.57	629.337	747.965	667.688	1183.22	111.454	59.507	1.74	0.877	428.47	229.712
PC(26:1_20:3)	202583	358160	16231.6	29428	411.088	1166.95	371.681	2267.45	10280.8	15442.6	14457.4	15069.1	8782.33	15695.3	7360.19	1947.12	25.274	23.832	9235.77	5400.24
PC(28:1_18:3)	1807.74	2950.91	614.432	1042.82	38.35	62.783	11.431	58.381	489.196	384.256	433.102	496.912	138.874	368.123	156.688	8.059	2.758	0	331.785	165.765
PC(46:4)	20105.7	42606	7124.97	11175.8	2.082	20.635	25.548	1.812	414.605	424.626	86.234	5.03	139.269	118.177	75.085	9.498	9.58	6.262	24.332	16.432
PC(22:1_24:2)	42940.7	91184.8	15519.8	2724.21	7.771	37.773	7442.65	4525.89	632.757	560.356	33898.5	36016.2	753.33	1476.43	14055.4	4156.89	4.153	3.067	15285.7	8878.55
PC(28:1_18:2)	76525.2	135950	4473.53	20043.5	253.29	819.695	4325.36	824.326	8361.76	7103.8	12623.5	9140.65	3263.58	16920.9	1850.49	93.312	10.742	14.465	2563.99	1148.66
PC(26:0_20:3)	1520.49	2033.88	224.422	297.968	20.34	67.148	50.23	7.982	429.302	53.947	89.953	167.95	52.767	372.369	118.135	18.431	1.516	0	28.244	50.313
PC(46:2)	15434	17579.4	9547.12	6243.34	41.108	153.9	2642.76	795.209	1062.28	121.913	10575.8	4393.55	148.153	334.282	1838.92	1123.22	0.376	2.041	6101.76	2619.15
PC(28:1_18:1)	724240	1.51221e+06	20222	16377.4	2968.81	7554.78	26376	5539.96	43383.6	36071.6	31692.8	29753.2	12538.2	25984.8	8806.38	2509.45	174.439	112.298	22273.8	9631.65
PC(30:1_16:0)	483.087	1065.98	878.944	1166.92	0.063	0.222	1030.34	241.673	4.956	17.384	1793.41	1683.44	22.836	44.721	694.916	225.575	0.009	0	1030.35	466.074
PC(24:0_22:1)	207653	422722	302347	198473	392.02	1247.92	41464.7	11589.2	5191.84	4706.11	80601.3	108034	2586.9	4933.7	537.055	5978.92	30.411	19.131	31008.4	20737.8
PC(34:1_12:0)	10333.1	808.183	10413.6	19364.8	1.135	177.441	4202.82	84.507	878.036	838.392	605.62	14299.1	712.185	955.069	1752.55	331.249	0.047	2.59	7339.27	3815.43
PC(47:7)	141.093	711.337	411.167	3830.44	6.692	17.837	591.229	343.064	19.912	40.955	3088.11	655.823	7.218	55.007	2408.18	457.429	0.33	0.347	2084.4	698.347
PC(47:2)	2493.71	6591.34	118.059	426.687	11.046	29.905	382.614	40.4	192.786	100.427	110.882	97.674	127.645	260.837	76.305	2.366	3.432	0.237	236.757	268.547
PC(26:1_22:6)	52508.9	117066	1028.17	1592.32	237.192	653.286	1521.77	233.757	5116.31	6849.53	4471.95	4190.54	3607.87	5812.63	839.31	64.694	10.744	10.275	2797.51	2666.53
PC(48:7)	24259.1	44569.1	571.056	5901.81	42.222	354.862	2983.25	271.133	2185.88	2172.97	2889.22	2813.39	2078.02	4249.07	2786.71	308.742	21.349	14.84	1090.33	1904.43
PC(26:1_22:5)	3848.69	6037.54	29103.4	42532	71.109	186.74	16452.2	4233.94	2337.54	1769.31	42354.1	49363.6	894.82	1063.14	17880.1	6025.25	3.899	4.383	22584.8	14215.1
PC(26:0_22:6)	20693.1	94537.7	20583.2	29492.1	280.373	910.505	10216.4	1337.97	8125.39	4991.5	24841.9	20421.9	2401.16	3944.82	12490.6	4158.06	31.069	22.8	9177.34	8395.82
PC(28:1_20:5)	59530.1	126577	1362.02	1000.08	265.78	825.792	166.489	926.897	7515.34	7271.2	1367.02	454.507	4082.31	8787.84	583.449	129.462	1.557	0.081	5304.81	398.402
PC(48:6)	2360.25	21912.8	477.037	709.186	27.825	42.826	95.459	25.98	79.388	93.053	14.092	105.8	10.864	80.46	141.388	10.942	9.181	5.9	0	102.175
PC(28:1_20:4)	601.465	1487.85	57.352	491.516	3.153	14.45	20.521	3.921	93.682	85.912	52.117	58.659	62.858	124.909	23.879	7.545	0.189	0	82.467	11.931
PC(26:0_22:5)	310.837	668.54	56.427	131.187	1.746	5.454	13.758	11.717	59.973	46.229	21.98	32.469	53.783	65.177	27.505	1.996	0.252	0	12.073	23.521
PC(30:1_18:2)	24731.5	52119.9	513.879	3746.68	42.833	143.459	2686.31	499.659	645.885	279.298	2821.99	2414.51	66.314	593.49	273.441	186.119	0.165	0	382.374	82.383
PC(32:1_16:1)	688.188	1526.91	16188.6	22446.3	0.064	0.452	9674.47	2335.09	6.131	7.366	19512.9	21436.9	17.197	106.896	8129.71	2060.87	0	0	10294.6	5014.91
PC(48:2)	30069.4	60313.3	8898.81	13094.3	59.547	252.146	4717.42	437.151	995.805	874.69	9976.31	1960.74	1117.26	2836.54	5057.54	1153.33	2.782	0	5174.68	970.017
PC(26:1_22:1)	13348.8	119029	3132.33	52524.2	113.512	365.742	12841.8	3804.4	1182.83	1136.6	2182.02	21090.7	619.355	991.345	1379.63	493.866	9.365	6.612	1128.88	6583.68
PC(48:1)	8710.7	18912	2789.18	3673.52	2.141	98.491	3575.98	1001.17	64.141	133.674	5680.87	6008.89	262.652	576.589	3473.94	854.507	1.077	0	3787.45	1722.12
PC(24:0_24:1)	6740	57120.3	7746.87	14507.1	23.124	60.509	275.903	85.23	283.206	230.981	59.89	1512.07	125.42	182.825	7716.24	215.47	2.324	1.706	1022.05	281.802
PC(49:2)	95.101	155.724	8145.98	11339.3	0.158	1.247	4351.13	1166.33	5.124	7.775	7661.09	9163.81	7.5	13.251	4442.38	1131.86	0	0	4641.29	2721.33
PC(32:1_17:1)	13432.3	23181.8	40.088	112.369	41.236	129.759	10.269	2.597	418.672	349.227	42.507	56.651	534.506	993.761	144.645	6.506	0.564	0	48.051	18.908
PC(50:7)	19447.6	40889.3	7979.39	11677.8	63.05	237.164	3122.56	824.001	2652.9	2403.21	6169.49	8412.91	852.417	2460.89	5358.62	1217.4	6.961	4.239	4642.79	2391.94
PC(30:1_20:5)	957.998	2314.09	0	0	0.416	0.842	0	0	4.929	11.869	3.769	2.116	8.671	15.732	0	0.247	0.009	0	0	0
PC(50:6)	11357.5	10524.1	3012.6	4339.8	37.807	114.242	3333.78	325.991	687.25	530.2	9235.08	1983.22	336.686	520.889	1338.16	102.645	2.573	2.03	1344.16	865.027
PC(50:5)	13601.1	30538.2	2438.18	4957.72	59.218	178.76	1265.61	254.951	776.215	761.754	2687.79	4081.54	325.806	604.774	1140.13	359.084	2.969	1.613	1225.67	870.91
PC(32:1_18:2)	108.938	121.634	9220.74	13338.1	0	0.175	5035.46	1235.65	0.509	0.582	11733.1	13604	2.718	0.844	4909.56	1143.64	0	0	5538.75	2518.26
PC(50:3)	686.709	1410.69	506.676	1118.22	2.461	7.397	763.258	160.473	32.644	25.788	72.574	417.704	25.137	48.104	669.499	13.489	0.078	0	728.204	212.578
PC(32:1_18:1)	4128.94	7947.38	42571.8	61991.3	0	0.633	21551.9	5728.84	15.58	21.68	38823.6	41564	17.289	118.776	19324.7	4829.99	0	0	23438.8	10043.5
PC(50:2)	71292.6	144418	53.968	419.478	139.297	505.625	161.322	5.578	1465.97	1419.38	377.452	1378.11	1843.2	4029.68	70.281	13.174	13.119	0	27.556	153.63
PC(51:2)	4370.55	8976.99	4.658	25.318	16.953	58.546	0.132	2.307	131.667	135.329	24.87	41.45	131.625	348.131	72.968	1.073	1.649	0.004	29.906	9.175
PC(52:7)	13.165	44.687	1847.79	2898.77	0	0	480.57	131.05	0	0	1437.36	1334.72	0	0	474.185	129.648	0	0	669.847	324.33
PC(30:1_22:6)	3854.45	7365.72	0.226	10.057	1.488	10.401	6.955	2.55	95.273	78.727	23.707	26.486	44.12	104.188	11.717	1.233	0.017	0	4.644	0.672
PC(32:1_20:5)	154.057	600.137	15656.9	25591	0	0	3303.92	1142.81	0	0	8007.81	8636.44	0.687	0.904	3264.25	601.547	0	0	4833.18	2078.33
PC(52:6)	40197.9	75951	123.028	263.411	39.326	112.412	20.191	23.273	499.26	615.825	12.169	154.716	512.321	1053.85	54.461	6.592	2.285	0.002	94.959	11.635
PC(52:5)	2392.93	7493.39	10555.2	14699.6	0.141	1.479	3581.32	807.127	1.25	9.537	7247.48	6437.52	8.417	19.369	2280.03	657.155	0	0	4084.75	1536.56
PC(32:1_20:4)	14272.9	28903.6	29.706	21.607	0.203	62.073	12.244	7.427	317.172	248.886	13.74	11.957	281.64	626.497	15.981	3.176	0.391	0	33.18	2.444
PC(34:1_18:1)	350.239	2470.2	7647.2	10907	0.014	0.339	4627.17	1291.26	0.351	1.263	7283.31	7280.97	4.062	0.569	3479.68	769.094	0	0	6554.56	2434.07
PC(52:2)	13005.5	24988	37.931	43.777	25.125	92.322	37.116	2.262	171.048	208.836	21.72	18.913	305.228	634.022	18.581	28.388	2.32	0	38.519	14.908
PC(32:1_22:6)	222.021	761.349	5774.66	8509.96	0	0.146	2488.32	521.332	8.678	6.613	7700.21	7512.4	2.821	9.7	2353.36	611.16	0	0	2616.87	1124.43
PC(54:7)	12395.5	25861.8	1313.02	1953.24	11.771	42.293	950.774	415.441	1044.82	757.769	2944.2	2156.26	60.704	285.463	761.593	128.566	0.602	0.252	1462.94	1074.13
PC(54:6)	25942	55676.5	1678.59	1836.45	1.623	5.105	138.109	20.843	166.329	58.236	618.429	694.781	16.805	27.92	0	0	0.074	0.056	0	66.793
PC(54:5)	3988.97	7304.49	29.94	50.431	26.684	45.746	12.752	3.633	232.546	156.073	31.229	26.493	170.249	140.177	7.185	1.242	0.395	0.001	6.127	8.002
PC(58:7)	15409.8	39889.4	410.752	1161.71	10.471	32.878	1530.62	14.45	86.712	178.896	250.756	248.563	60.133	82.247	226.334	31.576	0.624	0.259	181.391	116.159
PE(17:1)	214.515	775.411	163.699	235.571	10.274	31.938	203.65	57.947	193.582	155.026	87.215	484.165	220.769	343.478	191.186	27.854	0.466	0.335	161.029	89.663
PE(18:1e)	979.599	2707.55	964.855	1147.27	0.008	0.164	395.497	121.402	1.201	0.838	3393.98	2772.24	2.805	27.514	494.51	114.522	0.001	0	404.372	217.365
PE(18:0e)	24.03	205.158	1867.35	2543.04	0	0.039	708.787	182.949	1.695	0	2324.25	2398.18	3.209	8.302	1440.46	340.79	0	0	987.017	568.772
PE(20:3e)	13850.7	34344	8874.63	11022	2.423	7.518	1361.38	344.531	937.193	1384.1	9567.83	8697.97	280.34	737.2	2533.39	653.725	0.002	0.002	1690.01	1049.49
PE(19:2)	1245.81	2212.65	1679.21	2104.64	6.565	22.357	1077.19	330.43	79.869	72.743	1283.17	1331.45	142.692	277.05	998.511	176.257	0.231	0.155	1085.62	648.585
PE(19:1)	3769.66	6924.6	1852.13	2290.69	45.936	155.865	1159.03	493.473	1670.12	1167.17	4734.68	4717.97	592.886	1224.47	897.398	357.083	1.861	1.434	847.441	777.892
PE(21:3)	3061.38	6398.38	4987.13	6094.97	0	0	1018.27	275.604	9.538	26.136	7827.86	8076.04	75.065	220.156	2123.36	585.528	0	0	1902.19	1024.88
PE(11:0_10:3)	62.343	132.803	2.29	7.292	0.003	0	9.991	1.623	0.53	3.002	30.116	18.658	2.71	10.423	6.799	2.252	0	0	2.484	4.772
PE(21:2)	140.309	157.055	587.957	598.827	0.261	0.564	1047.17	312.716	33.517	9.542	1852.95	1565.98	9.643	77.4	1011.08	222.723	0.023	0.023	888.806	413.301
PE(10:0_11:2)	2.479	3.303	2.235	2.223	8.476	20.693	0	0.871	100.354	51.478	0	0	12.767	9.945	0	0	0.285	0	3.565	0.14
PE(21:1)	38.413	28.159	136.554	225.11	0	0.011	256.394	73.799	0	0.57	2597.21	2685.9	1.197	12.385	569.347	142.648	0	0	324.447	206.124
PE(30:1e)	7.421	6.039	284.892	401.487	0	0	315.92	89.742	0	0	746.136	733.083	0	0	423.48	111.741	0	0	253.449	205.528
PE(16:0p_14:0)	1905.08	6347.02	0	0	40.86	141.555	0	0	475.585	502.607	0	0	619.133	1348.58	0	0	2.473	2.055	35.951	0
PE(16:1_14:0)	285.208	213.664	0	0	8.822	27.635	0	0	190.684	159.265	17.02	0	80.968	139.889	0	0	0.293	0.21	3.323	0
PE(16:0p_15:0)	0	0	0	0	0.76	0.936	0	0	0	0	0	0	0	0	0	0	1.146	0.341	0	0
PE(31:0e)	275.473	521.174	751.053	2001.75	0	0	1116.11	394.228	0	3.125	2483.91	3026.52	4.589	24.506	2123.14	413.064	0	0	343.392	998.57
PE(32:2e)	1398.63	1106.67	8395.03	12026.4	10.005	21.23	4448.2	1254.35	158.118	305.422	9327.22	9495.3	269.01	500.592	1800.14	660.266	0.031	0.157	4505.1	2694.92
PE(16:1e_16:1)	10713.6	16536.7	29815.8	48156.6	57.375	234.437	20403.4	5677.43	1064.53	445.071	55195.6	51579.7	555.311	2368.22	29637.2	7696.46	38.375	18.076	31478	15591.6
PE(16:0p_16:1)	32954.9	68514.7	105.164	1341.32	666.357	1942.63	861.502	212.661	2393.19	2755.3	638.89	1687.36	3811.11	10086.9	2283.54	131.409	45.024	37.112	1639.24	714.295
PE(15:0_16:1)	0	0	0	0	5.477	27.972	0	3.565	7.142	0	0	0	0	0	0	0	0.006	0.019	0	0
PE(16:1e_16:0)	98.127	250.748	29270	40359.9	4.294	8.351	25814.5	6774.05	1421.53	1256.01	55970.6	68250.9	1350.4	1925.34	33725.7	10214.5	0.611	0.196	38329	17959.6
PE(18:0p_14:0)	19686.9	41785.2	0	63.222	353.767	1337.87	57.299	20.37	2774	1973.43	63.575	70.631	5512.62	8232.48	77.468	17.058	25.208	28.003	247.238	49.273
PE(18:1e_14:0)	820.529	442.465	58.235	23.189	65.251	309.264	21.126	4.75	966.664	440.38	53.837	25.642	869.752	1308.5	26.783	19.714	7.689	0.001	16.3	6.923
PE(16:0e_16:0)	235.16	869.405	15087.4	14699.1	9.437	8.116	3568.42	10307.9	16.147	120.773	85205.6	77747.6	87.333	69.665	25005	7883.95	0.177	0.114	6629.46	13641.8
PE(32:0e)	8029.2	4748.3	13402.3	18286.4	42.948	353.755	2025.61	1750.34	194.49	162.73	5304.13	19467.8	873.088	5955.68	10900.9	874.726	0.102	0.012	9733.05	5001.25
PE(16:1_16:1)	9996.35	21237.3	659.572	1554.01	79.345	320.543	772.714	135.872	1826.26	1896.81	2335.94	1988.18	769.228	2205.92	901.051	174.538	2.609	2.036	941.768	391.283
PE(16:1e_17:1)	5044.56	11975.9	515.387	11329.6	72.655	292.349	794.452	35.062	1280.05	1066.06	2364.18	2412.89	761.156	1170.08	1057.8	202.441	6.581	0	1097.09	589.333
PE(17:1_15:0)	100.927	89.704	1845.81	2200.28	0.214	0.796	1226.14	352.517	4.071	0.629	3432	3507.4	2.24	5.712	1303.52	392.636	0.002	0	1453.32	940.083
PE(32:1)	4630.03	11911.7	1815.44	1956.87	0.57	1.041	559.08	19.223	10.579	77.557	1234.95	439.356	200.431	1074.85	944.178	203.731	0.018	0.011	557.769	415.981
PE(16:0_16:1)	120230	248723	19720.8	40988.7	974.758	2940.49	3779.27	2427.09	20181.9	15284.3	5664.7	37490.6	10996.8	11791.3	18912.5	2665.8	44.1	36.591	15981.3	8541.01
PE(33:1e)	130.328	19.672	989.443	2184.12	0.024	7.271	900.085	273.084	7.303	0.421	3921.89	4634.57	5.017	54.621	2594.56	650.027	0.116	0	2504.52	1123.86
PE(18:1e_15:0)	3067.88	9594.29	10.617	5.372	42.792	189.954	58.127	10.138	341.205	700.001	41.144	46.562	548.366	857.91	13.606	10.209	5.943	0.004	20.137	10.65
PE(18:0p_15:0)	11479.6	32123.5	0	48.553	134.91	355.084	125.334	48.096	1829.92	1785.81	177.359	99.837	2601.28	3661.6	55.134	10.32	14.795	12.827	34.766	37.779
PE(32:0)	3082.97	7338.92	3874.86	4927.02	2.794	0.141	2692.59	819.131	22.936	4.242	7434.86	6828.56	3.082	4.163	3858.64	1109.49	0.154	0.111	4119.86	1366.25
PE(16:0_16:0)	8925.77	18910.9	1083.76	7902.43	44.931	140.603	4153.91	1242.25	1577.77	1675.99	10940.1	11480	841.362	862.251	3781.27	825.766	10.504	8.3	7426.5	4805.62
PE(33:0e)	196.579	3252.4	29757.4	46420.5	0.099	2.083	18555.1	5087.69	14.585	16.369	45583.6	44163.5	596.827	3647.39	23098.6	6440.96	0.026	0.018	24721.8	13595.3
PE(16:0p_18:4)	6726.29	2219.95	1782.57	302.737	63.699	269.534	1810.2	515.276	250.246	327.605	833.547	2802.81	383.637	434.245	641.334	167.061	1.734	1.756	1198.44	322.509
PE(16:1e_18:3)	98.127	83.873	11835.5	14608	0.055	4.734	5086.53	198.061	1250.46	1224.28	3875.88	11850.1	1135.48	2429.99	2610.97	1612.04	0	0.006	7236.94	3863.45
PE(18:2p_16:1)	52.961	3799.28	268.378	387	0.496	3.416	78.725	9.581	192.959	318.914	36.688	38.759	72.58	13.852	107.333	18.689	3.43	0.067	171.45	105.21
PE(16:0p_18:3)	3214.08	6130.92	0	0	39.092	235.137	20.949	0	2232.08	758.229	0	0	227.997	821.243	41.906	0	5.445	3.832	0	0
PE(16:1e_18:2)	225.611	1108.82	39465	42856.1	1.834	7.478	25862.8	8779.25	8.04	57.473	68132.4	69866	8.421	29.429	50391.6	12321.3	0.022	0.037	37083.4	20407
PE(18:2e_16:1)	560.431	3133.97	5113.5	10173.8	9.685	71.778	7638.02	884.098	99.069	110.456	18471.7	22694.9	262.309	785.177	6804.06	1689.18	0.018	0	9845.34	4593.51
PE(16:0p_18:2)	742.908	1301.74	57.362	0	28.764	156.432	71.806	7.127	67.896	1680.21	143.252	153.412	9.024	505.722	50.116	5.226	25.702	18.306	104.165	13.096
PE(34:2e)	40350.2	59098.1	53540.2	67522.1	8.386	16.823	25262.5	8413.2	684.417	338.961	70934.3	99077.7	357.509	844.775	26519.8	9254.37	2.655	2.37	30164	18133.2
PE(16:1e_18:1)	1247.33	9571.39	695049	485622	8.649	121.949	146715	17982.9	252.042	76.486	257293	1.11927e+06	170.023	1019.75	181241	48216	1.389	1.496	186200	100593
PE(18:1e_16:1)	24692.8	99050.6	7705.35	23211.1	1428.29	6698.34	12189.6	3458.98	11410.4	12834.1	29537.1	8595.96	7175.67	36536.7	13444.8	4016.95	163.982	0.018	17331.9	7594.03
PE(18:2e_16:0)	64026.6	173888	109.366	1152.06	0.474	2.019	223.03	37.249	19.181	30.502	158.362	339.112	56.362	329.64	221.324	161.791	0.019	0	590.214	44.348
PE(17:1_16:0)	411.734	432.822	1666.78	2842.49	2.457	37.676	1395.47	172.886	168.426	83.753	3361.12	1589.55	204.666	521.162	1989.15	497.783	0.124	0	2298.49	1059.97
PE(16:1_17:0)	1.411	34.385	1.671	10.637	12.621	83.486	3.565	0.611	85.333	7.422	3.834	0	19.546	1.896	5.808	0.876	0.103	0	0	1.912
PE(18:0e_16:1)	1299.52	76.502	3941.92	24939.3	0.775	2.176	4476.62	3863.33	14.519	3.087	56242.4	15127.5	10.637	54.925	17577.7	1716.72	0.054	0.095	2648.06	9486.4
PE(16:0e_18:1)	10107.9	68878.1	98543.4	116942	50.793	124.71	33390.7	9621.78	321.448	236.574	98374.6	97526.8	178.869	211.325	37300.7	13602.2	0.068	0.873	49863	25997.3
PE(34:1e)	3345.11	2083.65	1140.32	2453.74	31.827	149.976	2671.57	991.176	1189.33	1595.79	2716.41	2930.07	1401.53	6127.91	1737.65	438.103	0.591	1.499	2012.09	1863.54
PE(18:1e_16:0)	24642.7	32252.3	66751.1	94850.6	162.091	861.754	86752.1	24285.3	2350.36	2824.36	205207	201796	2684.91	5831.03	107454	27558.8	33.556	3.635	111162	56639.8
PE(18:0p_16:0)	158399	283733	269.986	666.682	482.43	1369.49	520.887	177.102	8149.83	6564.35	1013.94	2863.69	8342.08	21798.7	2996.6	160.62	94.846	73.646	471.101	374.687
PE(33:0)	91.109	847.51	1489.55	2811.5	0.572	5.551	307.144	136.318	149.665	13.512	2427.96	2588.29	24.565	20.075	3975.47	1237.34	0.165	0.044	2360.49	1234.76
PE(18:0e_16:0)	10666.5	31876.1	186249	73454.8	33.354	106.655	87559.8	24846.1	13.148	25.361	834254	811151	116.792	32.611	118646	30920.6	0.338	0.422	117710	60046.2
PE(34:0e)	139774	640175	179615	211012	8.546	53.416	101996	40108.9	1577.93	1409.36	345850	363117	3078.99	6639.64	134448	47445.7	5.708	4.791	187796	100474
PE(16:1_18:3)	989.494	2095.95	1714.79	1955.97	63.485	240.315	376.977	136.43	1266.44	811.922	1204.75	1226.59	399.813	1154.6	895.973	130.429	0.108	0.097	632.227	634.375
PE(18:4_16:0)	2740.18	2305.87	0	0	0.725	1.758	0	0	108.425	18.642	0	0	25.53	136.335	0	0	2.164	1.21	0	0
PE(34:3)	3.898	90.852	650.861	738.038	0.809	1.298	462.248	88.671	3.621	2.282	437.775	611.093	0.707	1.654	429.644	108.54	0	0.008	536.197	357.786
PE(16:1_18:2)	4571.5	14580.6	5291.8	6971.3	165.921	424.795	2100.29	627.806	3217.17	3031.63	5717.66	4950.03	1347.43	2916.03	3009.02	656.38	0.192	0.717	3182.15	1416.3
PE(14:0_20:3)	2696.59	6254.33	5378.99	6769.78	9.873	56.812	83.478	80.738	45.348	11.654	484.014	677.762	14.014	29.935	982.622	90.992	0.035	0.083	585.642	349.938
PE(16:0_18:3)	2242.05	2599.46	688.071	1099.35	53.515	262.701	449.046	257.851	1754.63	1714.78	1478.67	1501.09	382.809	519.121	1132.41	204.72	17.132	5.813	1107.1	546.894
PE(35:3e)	2873.15	1873.89	33826.7	59952.6	0.133	0.168	5396.23	1789.9	29.439	8.762	14955.3	15169.6	7.475	22.381	12247.2	3139.17	0	0.013	14169.2	7964.55
PE(18:1p_17:1)	174.63	3649.75	15741.9	28121.7	1.133	1.33	8685.53	2528.44	14.737	346.996	23356.4	24384.8	621.781	848.67	12964.3	2649.78	0.033	0.015	12980.6	6617.84
PE(18:2e_17:1)	62.279	277.697	32.355	31.581	1.534	2.157	10.427	1.233	526.737	75.24	96.761	49.2	56.264	20.007	12.826	4.506	0.438	0	12.357	4.861
PE(16:1_18:1)	146281	315524	8312.13	19037.6	208.183	1540.93	8366.96	2570.99	17229.6	14907.6	21686.8	27294.7	9190.31	24533.2	10926.6	2691.38	45.853	22.112	11020	5727.74
PE(16:0_18:2)	25624.5	16404	52257.9	92988.9	926.551	2134.82	9362.8	2072.96	4114.83	11946.9	26239.8	24263.7	5753.32	9694.03	19655	5621.4	7.123	6.054	21444	7210.21
PE(17:1_17:1)	1299.63	3569.82	3752.23	5942.24	5.697	18.583	3424.85	1005.54	38.163	36.091	6312.6	7410.86	54.859	114.913	3397.6	763.194	0.039	0.096	2932	1639.9
PE(35:2e)	5751.76	10471.3	26165	31889.3	25.705	39.213	3658.38	1990.55	851.584	274.059	27146.5	22499.9	323.693	2201	14425	3098.07	3.102	2.298	10909.4	5439.81
PE(18:1e_17:1)	119834	244608	67845.6	103850	516.792	2360.27	29400.6	8689.65	7752.76	5608.3	73636.9	77449.7	6822.07	17568.8	37929.8	10079	78.066	0.037	41179.8	19626.3
PE(18:2e_17:0)	9576.04	73849.1	204.751	401.063	2.246	10.223	217.155	7.615	747.072	1667.99	413.527	59.147	2066.33	2419.92	261.282	58.113	0.359	0	83.901	189.235
PE(16:0_18:1)	905821	1.54945e+06	115844	189526	802.529	4033.4	29162.4	13175.6	49354.7	34173.6	85409.1	179634	37246.7	81905.5	80262.9	20768.1	16.453	33.892	95607.6	44012.5
PE(34:1)	41374.1	27905.2	97407.9	134383	33.224	91.36	7543.19	3366.95	369.979	729.395	145114	152272	412.467	1929.46	23087.9	3622.48	1.4	1.241	21519.3	10968.9
PE(18:0_16:1)	2292.19	1843.7	126.892	354.147	775.737	1027.26	96.559	56.917	738.191	1315.73	307.745	589.341	167.588	163.557	78.855	9.053	461.5	230.542	169.407	56.881
PE(35:1e)	57.901	21.201	4583.41	6206.51	0.768	6.836	1567.77	483.106	3.617	40.496	2816.15	2954.02	21.901	20.996	3452.55	908.597	0.117	0.076	4769.48	2531.07
PE(18:1e_17:0)	3625.38	3575	3267.82	5169.86	25.262	208.065	4052.06	1358.78	632.938	487.265	8452.92	8698.09	472.904	921.294	3965.32	1262.42	4.996	0.001	5804.75	2878.62
PE(18:0p_17:0)	12355.5	15405.2	163.823	211.797	100.206	274.654	272.501	68.677	1003.15	170.007	404.638	181.344	962.405	2308.43	271.763	41.127	19.806	14.427	256.472	183.05
PE(34:0)	714.632	2661.71	50843	72402	19.293	75.867	28433	11721.6	2212.46	981.311	81776.3	72786	41.922	686.925	42953.4	12680.6	3.047	0.808	57556.6	19409.3
PE(18:0_16:0)	42708.2	84564.1	4753.7	6686.64	21.501	42.77	1144.02	249.547	2498.27	441.03	3487.17	5457.17	27.075	2112.97	1437.06	339.085	4.283	4.779	2076.75	523.182
PE(35:0e)	19992.5	16457.7	31792.9	94752.2	7.7	20.905	30916.3	4992.41	32.24	442.736	95838.8	28561.6	1537.54	1633.83	49754.5	12533.1	1.393	0.699	43917.2	12166.9
PE(16:1e_20:5)	1193.38	1481.95	11385.8	29881.6	8.492	55.644	2072.49	151.25	1050.15	690.37	2231.84	5924.18	841.359	1146.65	5570.48	1025.96	0.042	0	4960.35	1494.99
PE(36:6e)	19104.4	42398.1	18.404	12.957	0.084	0.211	0	0.373	0.933	1.177	0	0	78.94	446.29	0	4.599	0.086	0	0	5.207
PE(16:0p_20:5)	113541	125826	66.536	287.827	372.255	921.813	196.21	97.516	2589.19	5141.02	59.028	294.699	2288.88	2530.09	308.061	84.358	27.317	25.305	326.765	193.924
PE(36:5e)	2072.36	3584.64	5151.96	9259.26	6.463	12.17	2691.03	395.867	392.604	93.173	4696.94	2438.29	1000.04	277.473	2924	766.407	3.376	2.368	3013.37	703.932
PE(18:1e_18:4)	884.793	326.966	1490.73	6985.29	18.39	273.316	1334.72	436.882	420.813	2074.14	3108.68	3520.6	31.725	122.024	2582.71	380.823	3.652	0.001	1584.34	1395.75
PE(18:1p_18:3)	24949.8	29326.8	42267	99469.7	21.812	112.021	20593.1	7303.85	650.877	500.541	181707	195053	1156.43	1483.76	34432	9687.96	3.392	2.574	48606.6	18520.2
PE(16:1e_20:4)	9389.36	13616.1	5618.06	9029.83	52.085	76.15	5331.92	430.426	124.54	162.674	23790.5	25522.6	544.061	408.941	2792.62	1336.19	0.432	0	7162.99	1879.44
PE(16:0p_20:4)	47095	95280.5	354.521	1291.72	238.898	738.6	398.911	131.58	4227.05	4629.11	3434.92	1527.94	2519.75	3834.59	192.497	103.418	18.186	9.068	452.604	308.101
PE(18:0p_18:4)	1368.43	960.908	5217.76	4868.84	431.76	888.633	3481.63	7588.48	3745.44	1736.95	1523.93	40448.8	357.539	303.397	20549.2	5586.35	29.238	19.826	28244.3	2192.75
PE(17:1_18:3)	945.809	1672.95	4.677	0	18.014	15.947	206.989	120.321	67.868	49.208	2562.65	928.642	28.635	30.006	80.748	35.536	0.301	0.17	186.997	573.991
PE(18:2e_18:2)	121.522	354.33	48863.6	79282.7	0.689	0.884	11383.6	4001.01	4.196	3.398	36744.3	32760.7	0.283	0	26421.1	6625.44	0.036	0.024	31104.5	16017.8
PE(16:1e_20:3)	960.441	5349.86	384209	539235	4.652	11.709	17747.8	3242.93	11.912	12.884	407690	418154	9.018	37.27	79053.5	21014.5	0	0	58517	48707.7
PE(36:4e)	5.941	41.311	2807.9	4049.77	0.104	7.579	2462.53	697.229	4.426	1.209	8253.83	2526.14	8.751	76.023	2752.81	703.326	0.019	0	3100.05	1411.75
PE(18:1e_18:3)	31286.3	62267.2	90870.9	111510	274.049	740.8	27523.3	8140.62	11011	5589.3	73710.7	73507.4	2172.88	6287.85	33373.3	11497.3	13.726	2.563	41051.7	21303.5
PE(18:2p_18:1)	8604.87	84976	3481.08	5928.35	45.827	176.004	4374.51	1286.89	1018.16	2921.42	12397.4	12002.7	771.017	549.041	3150.61	1621.16	0.265	0.182	6621.9	3794.79
PE(20:3e_16:1)	351.818	926.593	724.194	38.431	1.542	1.774	339.878	6.999	201.842	305.805	119.281	803.947	492.224	565.704	6.53	40.332	0.166	0	21.791	18.598
PE(18:1p_18:2)	384.184	3636.15	519.958	568.206	1.022	15.091	401.866	111.895	1147.49	933.73	3456.56	3664.26	858.33	2725.68	2725.29	97.985	0.344	1.523	285.845	213.652
PE(18:0p_18:3)	150581	380952	388.162	490.182	1763.25	5519.37	461.968	585.839	13567.7	10032	1837.03	3202.83	12297.3	24783	418.55	112.16	83.613	49.467	642.822	427.291
PE(20:3p_16:0)	0	0	25.897	0	18.068	72.929	0	7.09	455.877	360.736	0	94.69	454.135	292.719	0	0	0.677	0.505	28.766	13.49
PE(35:3)	220.622	888.321	7006.27	6433.6	3.592	9.069	138.666	5.704	52.1	269.267	1035.62	1214.86	77.293	95.955	416.224	172.146	0.016	0.021	530.498	288.267
PE(20:2e_16:1)	2242.95	564.725	208159	296404	0.366	0.461	12317.5	3426.97	30.995	136.217	69608.1	72797.8	7.648	49.064	18523	4853.62	0.002	0.015	16960.7	8357.51
PE(36:3e)	96943.6	62296.6	4684.59	10039.9	2.176	16.467	10067.1	4194.04	247.488	386.159	120630	107542	251.887	3128.03	19138.3	7417.76	0.493	0.739	33811.2	17117.1
PE(18:2e_18:1)	82821.2	131900	194909	170879	38.387	111.801	92938.4	25239.7	316.144	1196.94	929930	860115	643.193	2116.8	129305	32285.9	0.848	0.492	132352	67583
PE(18:1e_18:2)	145752	306818	948781	1.34929e+06	687.971	2520.26	255248	86619.1	36214.3	21001.4	622224	685998	1286.98	6823.84	313238	96276.4	55.016	4.074	348609	222474
PE(20:1p_16:1)	195.321	2949.04	135382	138442	0.476	3.669	60943.7	30126.6	510.107	185.604	252789	265698	12.76	224.581	75936.3	34121.8	0.103	0.222	139432	79533.6
PE(36:2p)	418.426	4408.85	38754.1	62867.7	1.47	30.275	28487.8	8279.51	113.532	118.341	72630.5	68315.5	15.645	39.657	36779.2	10785.4	3.488	3.675	40751.8	22028.5
PE(18:1p_18:1)	164657	431811	657.479	1340	200.993	464.145	432.828	151.384	48683.7	57005.4	1418.22	6920.1	19629.2	17260.9	465.07	173.201	33.367	43.973	429.892	436.992
PE(20:3e_16:0)	11616.8	6479.31	76.454	96.775	231.576	1230.04	94.469	6.004	3885.67	564.697	195.437	178.887	5455.48	12304.5	7.099	23.062	4.123	0	272.789	33.647
PE(18:0p_18:2)	11505.1	10318.1	356.927	276.37	1774.77	4532.54	406.294	78.362	2369.84	7624.39	430.519	1737.91	3816.25	4599.94	174.654	23.912	106.005	106.684	345.191	308.3
PE(17:1_18:1)	609.646	232.074	7394.69	12304.6	0.449	8.812	6700.91	1610.57	56.877	264.861	16834.2	14710.2	28.719	22.594	14179.1	1893.19	0.1	0.097	14130.3	7628.41
PE(36:2e)	17753.6	81016.3	655916	935325	21.055	32.211	188890	52993.5	5295.28	3281.25	920295	735346	415.873	995.997	241618	66474.3	2.357	1.783	285659	144571
PE(18:1e_18:1)	498078	862131	437719	694027	3297.16	12430	212794	70270.4	87819.3	57387.2	582184	575910	35575	75732.1	227974	56203.7	216.41	2.032	303123	162400
PE(18:0p_18:1)	1.29322e+06	2.7108e+06	6099.09	10919.3	4032.7	12914.5	5416.37	1514.87	98275	116216	9578.79	11573.6	65988.5	138428	1701.45	1081.88	367.377	440.913	3077.42	1644.7
PE(17:0_18:1)	4009.31	30266.8	4220.07	4931.76	6.79	63.186	3693.18	1020.96	779.796	418.712	9086.36	6726.14	2256.11	3952.99	4893.53	907.643	2.129	0.747	4184.02	2425.83
PE(17:1_18:0)	26.115	74.427	700.906	749.761	30.189	43.352	498.23	177.269	99.9	53.531	1299.71	754.256	5.943	8.789	1092.52	262.583	4.78	0	324.312	519.703
PE(18:0e_18:1)	111.916	12057.9	74839.8	110224	1.482	8.894	32850.4	7905.43	2102.29	358.287	135470	143073	308.041	20.17	53114.2	13930.5	0.488	0.301	34094.4	24588.1
PE(36:1e)	70114.3	98590.8	9657.13	12482.1	49.642	331.599	3966.83	837.422	2422.35	3065.77	14890.6	18374	343.839	3910.36	6745.89	1278.4	2.982	3.222	6049	3208.48
PE(20:1e_16:0)	14529.1	23210.3	16666.9	24223.2	301.611	974.122	21264.8	5555.11	4439.77	3804.14	43221.5	42501.3	301.073	845.809	27908.7	6927.36	37.806	31.992	27127.3	14831.4
PE(20:0p_16:0)	18289.7	39125	210.124	155.405	80.263	199.091	193.403	59.232	954.487	757.364	319.089	518.416	597.125	1935.63	364.217	46.139	20.703	15.379	356.442	90.271
PE(18:4_18:3)	38.696	54.643	0	15.641	5.381	17.446	0	0	156.797	57.642	43.998	5.422	39.431	10.605	15.414	0.71	0.003	0.025	0	0
PE(16:0_19:0)	599.967	229.65	6447.72	6366.56	80.444	82.969	3132.99	998.895	50.596	40.65	6884.56	9435.75	12.716	470.241	6654.13	714.133	79.456	56.282	4597.79	3916.91
PE(36:0e)	9195.08	23082.3	59970.3	95964.4	37.807	175.476	42838.2	9973.28	1933.25	1476.17	442421	270565	353.801	115.735	39896.3	10352.2	0.313	0.263	43808	23293.2
PE(18:3_18:3)	2717.35	6332.8	5387.42	6793.41	9.875	56.87	87.55	82.291	24.406	24.88	516.499	736.186	36.789	69.202	988.399	111.41	0.035	0.073	627.772	359.216
PE(16:1_20:5)	1251.13	1028.58	63.834	159.782	2.439	33.088	7.081	3.593	828.195	611.825	27.384	15.022	436.965	316.237	30.155	14.457	0.487	0.201	28.879	4.158
PE(14:0_22:6)	4988.45	15605.9	17.353	34.244	16.114	53.417	43.156	17.155	80.138	26.496	184.817	47.002	57.857	294.128	51.126	16.29	1.723	1.064	50.803	60.563
PE(16:1_20:4)	127079	217711	55233.2	95945.3	153.39	1025.84	6625.76	1753.52	3005.31	3262.99	16744.5	19739.2	1734.7	5161.18	15190.1	3098.74	1.8	3.462	15197.4	8135.17
PE(16:0_20:5)	892.507	745.915	672.043	2826.74	144.978	905.873	2598.9	344.144	919.111	379.244	2224.26	6116.45	3646.88	4894.26	3151.64	242.012	12.722	13.747	1183.22	1032.28
PE(36:4)	52643.7	34750.9	7890.12	10566	3.105	31.498	986.993	248.201	1716.92	1435.41	3069.57	5366.88	264.508	1168.23	1170.36	381.936	0.784	0.164	1206.87	803.297
PE(18:2_18:2)	3347.14	19187.5	6579.24	9060.07	41.617	67.102	2442.85	737.024	125.868	289.812	4534.68	4304.2	285.198	1619.38	4949.11	970.892	0.781	0.815	4185.83	1471.89
PE(16:1_20:3)	3885.75	600.379	19410.3	27500.6	0.026	0.109	3460.96	997.96	4.122	42.816	15062.2	14566.6	109.078	556.084	8142.55	2259.91	0.023	0.013	6163.7	3360.69
PE(18:1_18:3)	57395.4	140153	131947	185855	513.738	861.253	13793.9	4779.43	3782.78	6780.98	236350	251005	4337.93	7476.94	31326.3	5067.84	31.08	11.222	28515	14909.1
PE(16:0_20:4)	114106	251655	847.886	1110.45	332.083	1293.16	630.706	199.088	22166.1	19121.1	1103.59	425.928	3585.83	7994.86	625.641	199.483	29.491	22.677	1062.44	528.271
PE(18:1_18:2)	6.44488e+06	4.89909e+06	1.84505e+06	2.68327e+06	1548.82	3323.44	90117.8	39518	18844.3	26747.1	1.08376e+06	1.11527e+06	46019.1	151085	311161	83645.5	41.564	32.737	268859	149017
PE(36:3)	2033.02	6657.41	13435.4	4449.46	1.307	29.808	1550.77	465.662	634.107	1049.37	12345.7	4539.09	135.441	516.017	4654.48	1665.77	0.186	0.197	3070.38	2006.39
PE(16:0_20:3)	16625.9	44729.2	1003.09	2537.92	38.26	123.976	887.676	261.655	13592.9	69641.5	1663.2	2711.22	59361.1	56157.8	1201.55	264.413	16	14.658	1322.23	952.317
PE(18:0_18:3)	1187.04	2909.15	642.341	1482.9	4467.68	3105.55	1039.11	252.004	1007.77	266.309	8.196	242.243	93.311	51.28	191.732	41.962	99.223	275.768	131.961	91.405
PE(37:3e)	11576.2	26437.6	31980.8	47972.2	16.73	36.036	12985.7	3289.95	344.063	283.788	33611.9	25334.3	132.54	149.602	24934.2	5646.49	3.155	1.021	19764.6	14030.9
PE(18:2e_19:1)	0	0	544.494	385.877	0.442	10.741	6264.85	1907.54	0	0	24889.1	1846.76	3.795	16.643	9519.38	2525.18	0.779	0.18	9398.96	4267.6
PE(20:1p_17:1)	40443.6	77977.5	2653.92	3444.96	101.923	214.174	857.368	330.295	508.243	880.512	2080.98	2694.94	783.25	2098.98	1931.99	377.74	12.51	8.529	1697.89	440.77
PE(20:2e_17:1)	757.189	3121.67	261.862	346.335	1.66	14.912	26.949	58.299	520.876	537.264	78.215	98.197	376.408	313.453	12.424	10.043	0.059	0	225.521	107.249
PE(18:1_18:1)	295650	880844	308259	302110	1426.12	6222.7	109138	32331.2	57903.5	32201.6	433519	450178	12597.9	25306.1	130388	27327.4	24.17	36.161	148671	74781.6
PE(18:0_18:2)	10044.1	144211	10047.5	17500.9	292.654	320.872	6448.37	1725.69	16951.5	32827.6	16874.1	16646	22568	17057.2	8253.43	2000.59	151.909	78.935	8610.81	3982.8
PE(37:2e)	4260.14	40236.9	64979.6	151154	78.911	338.247	37247.4	10322.5	912.783	666.339	85234.8	84403.5	347.95	591.038	153085	45250.4	14.085	31.409	162811	82419.8
PE(18:1e_19:1)	129.018	264.007	12123	7383.02	0.015	4.436	6421.37	1773.54	33.923	32.909	14579.3	16863.2	1.49	14.136	7576.56	1932.29	0.241	0	8269.73	3757.59
PE(20:1e_17:1)	21364.6	10342.4	105.741	83.338	23.537	76.962	239.219	20.718	641.878	443.465	70.484	143.045	1295.65	2677.84	76.045	14.687	2.521	0.001	145.755	11.771
PE(18:0_18:1)	1.73596e+06	3.39328e+06	413194	583386	3190.65	9853.97	71700	21489.3	118652	210689	1.31382e+06	1.30733e+06	45188.9	151882	117666	30244	254.13	189.43	110860	46949.8
PE(18:2e_20:5)	5778.93	8374.21	5666.34	10336.5	4.223	38.396	45.784	322.01	641.094	1081.21	4765.88	5019.05	1745.57	4658.07	2835.31	249.702	2.688	0	2997.34	1471.62
PE(38:7e)	19249.6	50748	1464.8	2068.26	5.015	18.763	388.172	86.144	4835.25	2832.03	1334.42	1330.38	988.025	1277.69	288.148	340.92	0.303	0.177	553.557	492.247
PE(16:1e_22:6)	690.844	2155.58	63305.4	83573.7	1.649	12.281	4487.74	1293.39	6738.37	9157.77	83300.8	100989	201.352	113.239	14065.7	4127.9	5.577	4.098	12010	5707.43
PE(16:0p_22:6)	801887	1.24801e+06	4010.34	790.365	417.652	2320.05	2304.55	870.432	148178	174484	5375.08	6474.85	27642.5	49959.6	2441.63	536.26	102.444	61.35	2931.68	1423.1
PE(36:0)	20928.8	59588	25791.8	62923.8	1.062	28.502	12743.4	3630.4	792.346	78.367	47187	47330.1	36.723	4.529	23459.1	5423.15	0.427	0.026	22910.1	11083.7
PE(15:0_21:0)	56728.6	46937.4	100994	219440	18.284	45.288	77916.9	21184.8	71.005	189.314	190566	199903	338.549	213.288	92599.6	17479.6	0.641	1.406	110899	58377.8
PE(18:0_18:0)	1388.41	11045	1254.3	8902.2	1.651	95.437	509.968	157.931	15008.5	11778	15729.1	21073.7	1200.93	2334.78	6306.19	523.285	0.759	1.095	1111.14	2846.79
PE(37:0e)	1202.59	18087.1	63911.1	93238.5	5.564	39.477	46223.7	13787	999.903	2219.51	97050.5	99190.3	2002.42	2104.98	39198.1	13393.5	1.109	0.979	54162.6	35225
PE(15:0_22:6)	70.897	168.169	1180.15	1921.18	0.021	0.216	30.397	3.803	0.362	22.339	129.465	177.714	8.81	2.23	228.515	54.907	0.002	0	94.165	36.536
PE(17:1_20:5)	13043.8	46418.4	22.377	119.817	22.549	45.218	0	0	57.091	57.83	11.152	0	85.798	88.67	0	7.031	0.095	0.126	0	0
PE(38:6e)	24.12	0	8343.69	11123.1	0.01	0	167.437	44.541	59.438	31.769	3919.85	4176.64	0	0	1844.31	497.43	0	0	1260.36	636.192
PE(16:0e_22:6)	20076.1	63549.6	110803	231111	8.128	114.791	43959.2	12936.8	5808.6	2179.54	94572.1	95910.2	336.285	1271.11	50149.6	12965.1	1.951	0	72728	32919
PE(18:2e_20:4)	1359.29	5029.95	1443.9	2299.28	14.671	8.038	1407.31	477.597	1871.84	5450.75	15079.6	16759.4	180.821	46.304	2553.63	375.059	0.237	0	5594.98	1610.09
PE(18:1p_20:4)	104466	189044	90677.6	33197.5	97.35	243.238	27181.4	9749.4	41855.6	25563.8	42149.7	46206.6	1943.54	3527.9	36922	6613.09	23.958	16.68	31009.3	18273.7
PE(16:0p_22:5)	29503.4	15649.5	99511.4	194872	69.518	373.82	12160	2340.34	8221.99	800.239	18155.9	15945.5	3106.4	10220.9	16181.3	3003.28	1.261	1.966	16523.1	7053.04
PE(18:1e_20:5)	129618	441442	242.443	1826	625.725	1299.33	93.856	53.4	10912.4	8357.58	597.875	1465.49	3828.53	11413.8	764.705	66.689	53.949	0.012	141.013	118.492
PE(18:0p_20:5)	1.5938e+06	2.52053e+06	5898.22	11370.1	1950.24	9706.66	11522.8	2570.64	31827.4	47247.5	44870	51861.3	37663.9	82944.2	9919.35	1943.65	240.267	270.142	14935.2	8173.23
PE(17:0_20:5)	766.064	1105	40.589	70.508	2.519	6.987	2.237	0.654	24.214	11.374	39.718	49.355	31.505	85.211	3.819	0.343	0.016	0	5.909	0.676
PE(38:5e)	19552.1	43035.7	168886	178161	34.903	16.145	11231.3	1823.43	1542.33	734.671	202822	210602	48.854	239.823	54755.7	6874.69	2.815	0.168	22206.3	20780
PE(18:2e_20:3)	484.087	3158.55	1022.8	540.722	0.227	1.855	246.665	70.639	7.489	76.092	4950.16	3683.23	20.488	15.778	1491.19	79.858	0.004	0	454.132	107.759
PE(18:1e_20:4)	18788.6	85688.6	16527.8	25066.8	944.201	1993.99	9278.73	2603.82	11482.7	8960.37	9685.37	7989.58	15420.6	22029.9	8472.3	1176.17	131.727	49.28	11250.4	5288.7
PE(18:1p_20:3)	12746.1	52360.9	629229	905214	19.714	26.81	171206	49171	1491.74	2278.59	698621	685162	406.703	373.568	237092	61636.9	0.784	0.868	262803	80791.5
PE(18:0e_20:5)	10503	6708.55	161905	249230	7.342	97.426	32390.5	8506.67	1669.42	641.398	104490	176886	127.851	233.193	47902.4	7701.67	0.599	0	46277	24623
PE(16:1e_22:4)	1749.07	916.357	111.55	99.032	4.808	8.721	28.184	0.473	3348.43	3575.85	51.572	227.237	1021.26	623.534	33.306	106.375	1.628	0	45.171	9.09
PE(16:0p_22:4)	199.404	83037.6	108.484	383.118	21.442	0.656	29.05	31.159	25774.9	2994.88	149.735	322.578	2385.97	227.855	244.379	13.03	4.958	1.252	124.023	72.769
PE(18:0p_20:4)	567622	970681	31285.9	60710.9	2218.13	8288.4	60063.2	12393.5	32150.2	25323	89978.5	78352.1	12504.7	35900.8	30442.6	8850.02	250.06	211.838	46225.8	35712.7
PE(17:1_20:3)	1720.71	2857.26	5240.34	5626.19	55.214	137.527	1522.68	287.574	46.462	39.635	6197.22	2923.99	3.515	17.596	5666.09	396.069	13.937	13.229	2053.99	850.106
PE(38:4e)	22276.6	18477.8	1.51347e+06	2.15224e+06	167.693	567.773	73820.4	21895.9	4480.71	5847.19	957907	734263	960.9	1704.48	338041	80739.6	1.453	0.642	368932	124591
PE(20:3e_18:1)	41131.6	163096	33663.2	119865	114.528	249.307	3361.27	1080.22	5266.35	6027.53	15404.9	12352.5	747.413	601.156	10644.1	1762.82	20.252	14.108	2674.49	3308.61
PE(18:1e_20:3)	43119.2	28784.4	10977.4	18489	175.426	312.435	5919	1722.41	923.264	671.676	17913.3	16917	3258.49	8319.03	7816.23	1967.53	20.434	7.567	7483.79	3385.87
PE(20:1p_18:2)	47915.4	60497.7	2172.55	4002.62	70.063	265.973	882.961	263.962	2494.93	1561.03	13206.8	13908.4	1848.99	4118.53	2104.95	700.959	4.35	1.297	1237.93	157.879
PE(18:0p_20:3)	81757.7	211378	1293.97	3510.08	665.034	1782.6	1823.32	654.336	4818.67	8633.83	3373.4	4178.95	4210.11	8279.52	1209.45	493.381	55.722	41.597	2722.04	1344.09
PE(17:0_20:3)	288.631	2542.91	51622.3	71211.7	0.856	4.205	2632.89	673.498	24.101	26.987	7661.45	6710.9	92.185	201.526	8477.62	2022.88	0.32	0.195	7186.05	3668.61
PE(37:3)	190.448	110.334	172148	234716	2.28	11.751	4781.76	1316.73	302.216	470.392	29888.6	28921.4	343.466	2650.16	19688.9	5030.86	0.043	0.063	15506	8424.85
PE(38:3e)	360.905	1519.96	133025	199348	2.938	6.208	89245	25109.4	139.303	24.622	248225	254057	24.368	14.521	146435	37277.3	0.14	0.115	155700	82500.8
PE(18:1e_20:2)	192224	913317	93223.5	134376	18.136	137.817	31265.1	8987.72	2346.53	9441.57	94713.8	94257.2	6900.01	3125.22	47744.8	13035.4	2.295	0.04	48454.7	22999.2
PE(20:2e_18:1)	3037.36	6602.2	8398.58	14990	4.109	22.497	5817.85	1333.29	52.398	6.132	79614.7	76626.8	0.771	50.146	6617.28	1548.22	0.025	0	5985.02	3052.84
PE(18:1p_20:1)	15821.7	8966.25	319.366	70.713	2.096	1.547	95.333	9.02	2153.06	6269.12	61.001	694.108	664.294	1741.82	71.798	66.57	0.086	0.184	46.043	26.369
PE(18:2e_20:1)	5699.3	6219.51	93.382	73.509	8.196	51.013	70.091	9.322	5532.61	4389.6	174.732	178.345	367.4	529.044	125.371	5.633	0.066	0	79.524	8.351
PE(20:1p_18:1)	20393.9	35094.7	214.727	140.069	77.355	113.631	103.654	36.964	3838.36	1205.28	65.477	1236.9	1758.52	1562.91	186.366	32.978	39.238	29.445	48.171	39.11
PE(18:0p_20:2)	4054.07	1643.55	0	78.68	137.285	445.646	113.186	8.936	1501.86	869.822	294.39	155.659	125.725	451.948	161.401	5.056	3.35	5.164	123.051	70.607
PE(18:4_20:5)	28.337	20.635	0	0	3.648	25.684	0	0	26.755	20.804	0	0	9.651	6.668	0	0	0.039	0.074	0	0
PE(19:0_18:2)	252.237	1504.28	46413	76311.6	27.111	75.959	21860.7	7199.07	296.515	90.19	43321	97542.6	79.637	29.815	10730.5	11059.4	41.558	11.387	49365.5	8948.45
PE(19:1_18:1)	433.053	163.765	470.783	297.069	0.049	0.692	20.39	21.776	1.074	5.246	997.665	480.442	2.668	2.125	292.757	92.243	0.002	0	423.143	72.263
PE(38:2e)	20398.5	23425.7	24205.3	40196.3	18.162	12.084	13028.5	3913.8	149.569	2054.88	25213.8	20904.7	655.317	777.939	20311.7	5207.56	0.25	0.378	20519.6	10506.2
PE(18:1e_20:1)	82515.9	165636	67352.8	92002.8	154.573	832.303	35899.2	10419.4	7370.12	6070.38	316397	318307	3443.18	4766.94	60298.6	16532.1	7.497	0.078	59914.9	29347.8
PE(20:1e_18:1)	12664.2	10953	320841	404496	282.815	812.5	83083.9	24798.5	5411	2354.85	339408	434300	978.24	1612.18	131114	29682.9	29.472	6.881	118579	57497.6
PE(20:0p_18:1)	218006	384778	146.012	2244.9	1230.93	3965.54	655.684	155.319	37879.5	27495.5	1750	2412.49	9870.22	17727.7	391.852	305.216	113.81	83.728	1275.92	156.051
PE(18:3_20:5)	9472.33	13550.3	186.139	299.264	40.754	210.92	60.242	11.678	547.024	633.062	98.963	168.26	444.19	1260.59	78.512	21.951	1.913	1.143	38.194	25.491
PE(37:1)	17.604	31.95	330.535	570.513	0.437	1.956	145.338	93.273	3.31	1.752	444.083	1064.86	2.457	1.864	566.166	40.313	0.004	0	699.54	302.094
PE(19:0_18:1)	1494.93	2755.02	1085.24	1758.98	4.334	18.518	829.279	240.99	67.966	60.816	1872.01	1923.13	67.572	146.516	1022.55	239.147	0.064	0	1162.65	573.055
PE(38:1e)	10788.1	8740.21	2011.3	2898.81	1.409	2.671	1623.76	450.661	362.875	990.364	25227.5	26218.3	1606.52	2412.82	2033.93	527.797	0.632	0.23	2496.91	1385.33
PE(18:0e_20:1)	301.959	2392.65	829.211	1676.35	47.965	118.863	689.94	110.855	48.827	129.069	945.129	1490.08	36.636	43.409	119.675	227.916	10.589	8.221	1044.2	65.86
PE(18:1e_20:0)	13727	30702.5	17507.7	24416.8	29.36	96.273	17259.9	4422.88	982.458	893.363	43476.2	41114.6	454.59	1024.99	18520.2	5099.56	9.187	2.461	26527.5	13600.4
PE(20:0e_18:1)	1157.28	2311.75	8238.21	12057.1	33.124	60.09	3246.84	1010.04	1612.47	1768	21569.8	21448.4	278.076	503.129	6846.38	1671.21	2.181	0.797	4444.03	3041.2
PE(18:0p_20:0)	116.253	829.944	65.918	75.246	7.508	8.058	21.279	8.255	87.961	37.367	74.357	68.23	32.565	4.902	64.263	12.54	3.774	2.536	14.85	12.404
PE(20:5_18:2)	73.758	690.37	6955.51	9084.74	125.078	384.389	572.859	159.824	1031.39	363.029	1552.49	1486.11	139.318	165.199	1302.15	367.691	1.305	0.061	963.219	496.996
PE(18:3_20:4)	4405.54	9323.1	19699.6	28286	39.301	79.823	3599.15	1020.73	68.689	112.89	15398.3	14818.7	363.576	1483.24	8289.8	2274.28	0.261	0.425	6420.83	3380.3
PE(16:1_22:6)	79402.9	102320	4930.39	4433.23	108.976	405.577	649.985	172.332	6927.59	9935.99	2417.59	3360.43	2276.18	4090.55	781.418	195.502	10.218	4.681	968.768	504.034
PE(37:0)	10193.7	48109.9	57797.7	61505.5	2.305	7.111	20591.1	5055.27	3428.31	2191.09	53572.2	44023.4	516.79	157.604	31033.3	9216.99	0.397	2.4	33736.9	18284.8
PE(38:0e)	6213.57	19448.8	28566.7	41604.5	1.311	4.758	10403.1	3547.86	181.236	103.748	38326.5	35296.8	64.518	371.468	19019.5	4859.54	0.288	0.066	20184.3	7866.3
PE(18:2_20:4)	1356.99	6638.05	370140	84243.5	30.733	150.287	8485.95	3564.02	751.792	1787.6	91636.9	126178	395.863	91.2	38259.2	11560.3	0.083	0.009	17111.1	8990.42
PE(18:3_20:3)	70.627	115.266	48437.8	57088.6	1.153	9.38	2117.01	153.785	29.374	15.431	2301.71	7081.9	2.95	3.981	6711.61	1596.02	0.005	0.001	1616.09	3223.63
PE(18:1_20:5)	1.42708e+06	7.99235e+06	239165	403880	598.227	752.694	11603	5207.93	2485.29	4249.16	111370	121315	6181.45	17075.9	19088.3	5042.2	36.79	9.56	23683.7	14684.5
PE(16:1_22:5)	8781.92	15035.6	1.2865e+06	2.21254e+06	196.972	247.21	61168	29563.6	1375.99	393.258	927903	953560	11.04	187.224	257636	70529.5	0.746	1.722	217028	118943
PE(16:0_22:6)	165975	49206.6	2151.77	4810.82	4902.44	19412.6	2259.39	617.993	159023	225267	2226.61	3333.34	44770.1	81110.1	576.672	395.72	217.003	312.093	2430.44	1001.53
PE(38:5)	10383.1	48366.7	4866.78	8339.66	3.478	13.749	855.043	247.321	369.54	644.473	3956.42	3699.77	227.481	314.15	2279.96	388.351	0.19	0.2	2018.91	1374.05
PE(18:1_20:4)	297857	984066	132315	203571	868.955	1341.72	17111.1	5303.15	124153	95770	89092	92149.9	9459.82	43167.6	44909.4	11490	79.588	28.192	46913.7	26066.4
PE(20:3_18:2)	6595.61	39051	5173.3	10664.1	62.132	96.83	966.037	530.715	40.37	264.816	2560.93	5873.14	571.963	2549.11	8479.28	1026.85	0.274	0.746	2690.03	815.184
PE(16:0_22:5)	87393.7	326356	2293.69	1436.86	1284.18	2505.94	783.676	60.115	10597.4	3187.17	2524.38	3481.31	300.364	4390.37	628.204	539.499	46.724	43.433	1480.89	564.499
PE(18:0_20:5)	2310.73	1635.89	429.23	475.276	534.374	717.839	389.349	49.88	1481.61	400.105	1182.25	1974.66	1603.89	1601.01	459.379	39.397	11.412	2.613	469.193	224.369
PE(38:4)	324702	724354	22621.7	24443.3	14.214	99.281	448.087	305.32	312.663	716.322	2462.66	6581.64	621.403	6549.39	2272.81	513.942	0.751	0.441	3943.24	1509.59
PE(18:1_20:3)	28843.6	99064.1	141109	464808	84.718	83.164	120117	34710	2647.74	1056.59	176122	414885	1459.09	1639.44	65971.3	65982.9	46.085	25.034	219660	113486
PE(16:1_22:3)	1853.72	3025.18	781454	607695	0.22	1.276	37156.2	7805.49	109.823	104.88	834991	836692	118.314	572.711	235062	21678.3	0.331	0.252	86893.5	27174.2
PE(20:2_18:2)	1309.72	25344.5	0	0	256.557	690.44	0	0	521.519	1706.82	39.259	0	435.092	34.132	0	0	73.017	105.333	0	0
PE(18:0_20:4)	595672	1.40348e+06	68350.2	102976	633.377	2488.3	16327.5	3254.65	121692	114826	194810	213803	13627.6	28192.9	21445.6	5508.38	68.035	50.222	23790.6	11731.9
PE(18:0_20:3)	12072.1	45759.4	2.21711e+06	6.42179e+06	525.025	1731.81	286243	87959	23156	9961.09	2.12552e+06	2.03885e+06	326.132	316.102	586804	147972	248.104	117.926	608680	295066
PE(38:3)	379319	8107.85	136499	174629	935.949	1762.78	2764.75	928.887	8706.26	77507.2	24383.4	12144.4	104194	78116.7	4933.89	1075.02	1.044	6.253	4735.85	1108.64
PE(18:1_20:2)	18936.7	38372.2	2454.86	2558.39	182.587	192.297	158.87	145.916	4069.84	519.284	2308.85	2056.49	159.295	538.675	469.052	214.78	640.552	475.944	322.822	60.681
PE(20:1_18:2)	34692.5	70851.8	35.829	117.443	5.049	8.918	5.392	1.368	4.66	212.854	12.666	22.161	290.351	446.872	2.706	3.944	0.698	0	3.764	3.145
PE(16:1_22:2)	134.339	5792.04	34.316	105.721	66.581	189.606	8.615	5.814	3132.41	3138.41	65.798	41.56	3554.07	5104.05	15.935	8.247	1.311	0	39.856	26.031
PE(40:9e)	4.33	31.423	927.699	1612.71	0.002	0.07	32.378	3.084	34.149	42.893	619.794	365.217	0.061	0.113	228.922	53.793	0.001	0	177.133	74.655
PE(18:3e_22:6)	2378.82	2988.74	37.316	65.47	0.356	3.571	6.318	1.013	142.385	55.154	23.009	33.424	41.462	95.432	6.192	1.784	0.096	0	1.851	2.489
PE(18:2p_22:6)	15809.7	47053.9	368.565	255.796	0.638	0.496	29.208	1.843	1188.92	755.257	258.69	73.856	24.482	139.097	290.298	13.099	0.404	0.395	26.015	29.751
PE(38:2)	2539.69	34460.2	30215.9	8818.04	1.418	4.87	2689.94	2433.7	183.42	946.725	20456.7	9022.92	542.508	852.94	7888.45	1461.84	0.051	0.119	5086.99	5178.39
PE(20:1_18:1)	54981.4	154893	123086	300005	181.08	332.987	30763.8	9064.53	4208.85	3116.88	228231	234353	617.683	964.662	77294.9	20782.9	14.582	20.428	74854.4	31720.1
PE(20:0_18:2)	4352.21	6742.12	43726.9	60948.3	115.03	548.43	2374.57	582.337	9872.71	6779.79	20371.6	21993.9	2863.62	303.057	6188.91	1212.33	3.871	0.434	3878.64	4367.34
PE(16:1_22:1)	172.871	160.548	1.58	47.344	36.512	46.305	9.436	2.103	218.218	371.119	19.787	0	174.965	167.134	5.746	1.488	5.292	0.001	40.619	5.708
PE(39:2e)	75280.4	113380	476.096	447.26	1.682	25.958	426.014	201.41	233.313	168.31	2697.42	2592.03	1785.82	4859.54	879.173	252.585	0.016	0.083	811.497	442.682
PE(18:2e_22:6)	5222.08	1985.18	16290.5	28732.7	4.145	31.854	649.395	82.639	7854.76	3814.04	26034.3	24713	307.286	2562.29	2724.73	682.128	4.797	0	2265.32	2724.64
PE(18:2p_22:5)	1950.41	1148.7	354199	479659	0.252	0.435	4673.55	664.095	90.924	30.879	194327	210347	22.476	51.871	34379.4	5041.14	0.198	0.141	22632.9	8178.75
PE(18:1p_22:6)	187291	718605	1460.68	3829.93	313.144	629.241	2578.11	1067.16	65732.1	81690.4	2887.75	6290.55	10061.9	29530.9	2503.13	600.308	41.036	31.424	2905.25	1720.12
PE(20:0_18:1)	65243.9	59261.7	22455.8	29702.3	274.641	822.403	5613.15	1727.07	4942.17	3874.72	21813.1	22687	2191.02	3962.08	8602.17	1852.79	45.182	35.988	8393.29	4253.89
PE(18:0_20:1)	743.828	255.574	17974.2	21669.4	60.708	59.228	7984.84	2249.1	1301.98	2216.19	216861	233610	736.338	303.877	13598.8	3363.99	7.617	10.702	11278.3	2154.86
PE(38:1)	280.024	187.579	933.274	1130.12	50.463	220.343	2043.56	563.949	1496.03	250.073	8236.53	6809.72	45.756	70.692	705.768	190.944	6.918	1.631	3683.01	1930.76
PE(17:1_22:6)	26602.3	43125.5	1707.69	2417.32	78.769	137.33	389.531	128.603	648.139	775.098	707.817	569.305	692.534	1803.87	617.421	206.623	1.074	0.752	836.605	239.782
PE(18:1e_22:6)	469472	804482	314596	502005	403.207	1734.64	23340.9	7107.96	14934.7	13466	216297	225881	342.395	2823.86	78360.5	21837.9	84.828	0.002	72732.1	32162.8
PE(40:7e)	271695	209512	1288.33	1242.69	1.785	18.804	448.587	22.852	283.978	1066.46	518.466	4197.68	2737.12	26396.2	755.597	69.542	0.64	0.014	440.043	508.539
PE(18:1p_22:5)	187.914	535.282	116720	262793	0.348	2.067	19245.5	7871.69	84.915	426.259	357497	321589	65.692	698.816	171650	38811.4	0.039	0.072	45447.5	35873.8
PE(18:2p_22:4)	432.525	5241.02	569901	943939	0.945	5.67	38909.6	15974.6	1334.12	1360.44	582542	527374	376.251	71.352	223279	53053.4	1.37	0.891	119475	83151.3
PE(20:2e_20:5)	228.823	169.952	152.827	249.425	4.154	0.256	48.55	11.503	29.84	12.605	541.863	159.372	134.253	368.245	180.857	29.259	0.407	0	150.941	14.651
PE(18:0p_22:6)	1.49774e+06	2.93697e+06	3718.63	5826.33	1956.74	8199.62	2661.9	671.624	252100	224508	7596.46	20700.8	108992	200871	11654.4	444.002	25.962	44.09	5182.3	1454.96
PE(30:0_8:0)	2234.55	1748.61	216725	307786	6.149	19.507	134248	36941.6	1669.43	2359.45	255927	243122	160.652	155.98	148494	37687.8	0.762	0.463	184514	100288
PE(17:0_22:6)	56899.3	79870.5	30205.2	39509.3	40.634	138.796	997.746	283.763	1995.11	1137.44	4933.89	5262.96	502.263	1096.06	2222.22	676.48	3.208	0.941	2761.43	1245.8
PE(18:0e_22:6)	6255.27	63484.7	68759.3	115049	52.54	409.705	3634.29	1652.56	7387.68	2148.89	18535.8	23961.7	4636.81	11130.2	10704.5	2586.86	5.661	0	9092.63	4366.1
PE(18:1e_22:5)	48268.2	80363.9	32642.2	46897.5	565.876	1512.62	10299.5	5913.21	3358.81	2425.77	46054.3	50064.9	1770.5	3177.14	30262.8	4765.27	49.904	0.001	34831.9	15053.1
PE(40:6e)	13679.6	117029	134.698	190.431	1.096	0.266	414.184	36.254	19.134	10.796	290.904	445.449	0.867	42.968	485.851	243.916	0.085	0	432.468	243.765
PE(18:2e_22:4)	65514.7	145644	4590.09	9503.01	1.333	19.855	1935.37	673.258	3492.51	3135.89	7102.29	7708.59	51.789	324.618	3929.28	1043.2	0.028	0	3428.99	1683.16
PE(18:0p_22:5)	180269	238573	362.483	1402.39	544.684	1208.12	187.448	54.045	15191.1	24676.9	751.631	469.687	11603.2	3635.48	418.487	122.291	48.243	51.972	455.775	81.402
PE(20:2e_20:4)	627.451	863.325	16.277	133.968	97.355	21.286	35.564	4.605	6211.22	5177.14	74.155	111.501	369.809	425.691	13.456	9.558	8.932	0	12.663	3.228
PE(40:5e)	10.694	586.707	9604	21778.1	0.603	3.338	2840.33	393.863	55.734	20.219	17782.1	17372.9	13.632	58.135	8334.84	2727.43	1.545	1.227	8381.96	4482.22
PE(18:1e_22:4)	23370.9	44274.6	16575.2	28983.8	32.414	148.658	11166.6	3192.16	1151.4	1212.59	54542.9	78972.5	1531.03	3164.55	14287.7	3871.48	1.432	0	17212.4	7368.04
PE(18:1p_22:3)	20403.3	31059.9	38287	62961.7	91.469	419.147	9864.87	3125.82	2184.43	1289.23	47471	28247.8	1110.32	2604.35	13868.6	3402.11	9.699	8.945	19521.4	9999.78
PE(20:1e_20:4)	7408.77	7850.55	9136.01	14636.9	70.736	134.519	2596.27	873.751	732.547	398.152	9017.09	7741.92	435.034	835.66	3132.95	870.731	13.764	0.001	3896.05	1756.64
PE(18:0p_22:4)	89489.6	155310	751.138	1121.83	135.253	1013.3	201.415	52.441	22256.9	17106.6	885.435	2743.09	4430.89	5242.44	319.541	107.86	11.919	11	430.434	368.464
PE(20:0p_20:4)	28058.5	39434.9	7493.15	18039.4	261.193	628.336	6080.31	1777.74	3934.12	1338.07	18255.4	19107	745.448	1574.44	6121.2	1362.49	48.904	39.134	6960.86	3359.64
PE(39:4)	67822.3	72294.8	8618.89	23593.9	25.97	67.881	2462.74	598.399	80.475	269.734	84335.1	89509.4	1225.96	7212.08	9986.89	2198.76	2.666	1.68	8015.73	4484.55
PE(17:1_22:3)	53.099	125.103	4.946	28.868	0.153	4.796	1.671	0.344	6.167	0.857	14.923	0.59	47.63	73.743	2.262	0.382	0.005	0	1.595	0.247
PE(18:1e_22:3)	6568.08	9722.52	81247.9	116882	68.132	158.709	72088.9	20952.6	1194.42	2134.89	163618	245502	940.737	2007.03	136017	34178.7	4.821	0.803	110541	58115.5
PE(40:4e)	1590.69	2977.32	21606.5	29835.3	9.68	46.992	4524.12	891.093	1.64	419.034	32909.8	31959.7	389.629	209.415	14569.9	3980.15	0.046	0.162	13300.1	5299.07
PE(18:0e_22:4)	16.464	18.215	369.229	668.184	0.426	0.959	329.906	54.74	1.005	42.391	4478.34	4581.45	27.091	44.996	304.873	96.353	0.001	0	326.607	197.614
PE(18:0p_22:3)	19760.4	26184.9	243.82	167.874	73.296	202.916	594.801	142.099	1221.28	1008.91	1176.19	1127.38	1244.12	4106.52	419.973	108.721	17.365	12.405	649.321	453.296
PE(20:5_20:5)	16306.5	13502	117.422	79.957	34.999	46.17	30.999	7.521	337.652	257.248	34.897	55.611	330.568	566.928	32.752	8.091	0.667	1.172	53.55	35.184
PE(39:3)	4138.28	3911.21	158904	15980.1	235.487	31.479	30276.4	7605.26	2553.91	867.894	8548.41	2295.05	333.585	375.456	53959.1	12859.9	1806.81	712.306	43809.4	25762.3
PE(17:1_22:2)	1234.36	2531.85	8.021	29.772	24.645	69.739	30.694	3.651	1190.11	1145.45	35.071	15.639	898.67	1500.65	14.562	8.89	1.921	0	14.167	9.186
PE(40:3e)	6539.7	20200.5	14977.3	21981	0.459	0.207	12351.3	3506.13	68.725	5.647	28550.7	32496.4	13.738	91.959	19571.3	5256.58	1.945	1.474	16421	9211.2
PE(18:1e_22:2)	640.855	2509.66	11708.5	18541.7	3.282	8.445	9339.24	3372.16	736.616	1711.15	17288.7	30625.3	1997.86	3204.29	14559.8	3587.33	0.285	0.165	17314.6	6896.71
PE(18:0e_22:3)	1499.4	1667.09	289.868	1261.21	95.42	352.746	341.456	127.43	1649.38	4.965	677.714	1336.73	57.596	61.585	126.001	162.305	3.916	5.546	427.809	235.957
PE(20:2e_20:1)	6575.66	7737.16	5.451	37.494	12.315	50.396	6.495	6.318	613.138	939.701	67.265	99.755	261.461	580.405	11.627	4.636	0.334	0	15.765	25.524
PE(18:0p_22:2)	15603.9	26011.3	235.963	164.042	89.984	183.209	72.933	0	4508.23	2174.34	951.955	1059.51	918.298	1417.04	1000.59	51.886	14.822	11.706	113.953	81.065
PE(20:5_20:4)	30732.8	54716.5	832.154	1635.61	35.588	150.627	364.223	112.35	431.168	503.714	718.315	899.35	1290.88	2127.29	486.682	144.466	0.081	0.1	696.663	315.92
PE(18:3_22:6)	45667.1	83092.3	4241.46	7521.69	112.01	610.49	323.585	154.439	1526.6	3591.79	1631.6	2224.45	1311.59	1494.25	1159.84	323.532	8.766	3.617	1362.14	649.08
PE(18:1e_22:1)	17863.8	28791.8	11383.4	18935	38.396	180.617	6909.82	1855.63	984.698	915.088	23915.4	25477.7	823.686	1538.56	7791.86	2363.23	4.179	0.333	10152	4566.07
PE(18:0p_22:1)	54236.2	115083	1288.07	1602.2	98.077	285.112	528.372	83.466	1942.95	1578.36	3917.3	3924.93	1152.17	2405.12	4441.93	1080.67	19.717	13.997	1204.45	695.803
PE(18:2_22:6)	10875.2	12929.9	53618	97045.7	114.563	511.494	4837.1	1419.51	2087.03	2794.34	12461.6	12929.5	273.435	120.649	12138.9	3252.96	18.857	11.375	9347.13	4590.34
PE(18:3_22:5)	3103.62	1710.71	3228	6619.54	4.089	11.054	163.512	9.828	26.314	87.029	795.048	1776.2	38.441	765.583	1133.25	283.842	0.253	0.195	146.961	406.232
PE(20:4_20:4)	45441	107278	134.054	403.706	97.726	384.369	167.115	28.754	2619.01	6741.69	248.257	427.182	1720.29	6128.15	126.786	97.117	0.901	1.565	278.544	113.172
PE(18:1_21:0)	1455.95	3420.76	709.388	1294.08	1.797	19.101	558.047	135.847	87.196	105.854	1368.21	1584.3	102.465	187.961	909.685	227.032	0.22	0	733.292	426.773
PE(18:1_22:6)	1.23188e+06	850943	34907	74207.2	1398.96	3609.64	3147.08	1076.81	61061	94770.3	66393.7	49887.6	44660.8	27593.6	10401	2353.99	77.721	115.337	24851.3	7916.28
PE(20:3_20:4)	2285.22	16492.9	102458	182767	14.02	34.422	5154.53	1417.13	48.847	110.525	22460.8	23228.2	288.174	540.457	17647.2	4829.87	0.077	0.151	13936	7348.47
PE(40:7)	11985.2	113547	409.198	4498.04	0.409	0.66	30.174	4.3	27.332	59.705	191.776	22.076	34.584	304.548	97.789	30.681	0.506	0.162	80.581	45.75
PE(22:5_18:2)	619.008	2317.8	124405	448623	1.738	6.632	118920	34780.3	13.472	110.654	132454	390375	149.627	856.742	65362.9	64551.2	1.211	0.408	219069	111957
PE(40:0e)	2291.66	325.058	5975.67	10020.7	26.65	52.742	5115.06	1124.84	266.614	192.178	87942.3	88667.3	81.784	162.519	5622.1	1342.55	3.959	2.819	4289.14	2108.11
PE(18:0_22:6)	791611	1.30871e+07	11310.8	24901.4	7354.87	13994.5	6769.58	693.229	65936.9	49417.2	7876.62	12929.3	16850.3	67946.8	6892.95	774.121	664.736	535.194	7458.27	1770.84
PE(40:6)	3609.01	46502	2787.95	13701	0.427	1.094	917.006	251.454	38.107	2.37	856.492	2254.72	42.722	216.059	2977.5	706.105	0.043	0.009	1825.04	985.002
PE(18:1_22:5)	25125	41724.4	762715	1.2346e+06	31.216	197.677	31532.6	13733.7	2955.89	1011.85	401753	417984	4936.4	16508.8	56113.2	28846.4	15.93	3.345	106698	28354.9
PE(20:3_20:3)	10803.6	20425.7	21723	75099.1	12.425	31.142	3529.75	607.27	281.867	67.305	5577.17	6236.74	118.74	789.06	11576.5	3071.9	4.883	4.232	8747.22	5080.24
PE(18:0_22:5)	207744	528691	16679.3	26162.3	771.546	2987.16	4254.61	988.991	12944.6	8602.1	12201.7	13900.7	9129.14	19669.9	6702.96	1602.7	131.488	67.834	6511.29	3259.17
PE(18:1_22:4)	640.309	8979.02	7928.2	12990.2	23.743	211.79	830.212	242.331	5682.42	3647.23	5648.3	4617.94	184.09	124.845	1514.21	421.477	0.212	0	1437.4	769.056
PE(41:5e)	1059.88	60381.2	1132.49	3276.09	35.031	10.74	11540.4	3607.71	445.593	3680.66	59451.6	58985.5	458.085	399.14	7374.04	1594.77	111.291	79.378	10120.8	6528.62
PE(22:2_18:2)	4352.76	7994.44	15228	21623.7	38.268	57.083	7930.27	2406.48	427.942	240.195	23064.3	23450.9	70.465	330.663	13444.6	3790.88	1.517	0.33	13199	6898.46
PE(20:1_20:3)	740.849	1340.9	6181.29	12625	2.777	14.845	2511.05	717.092	244.956	1054.32	11202.2	11566	310.124	37.166	3857.64	1125.93	0.268	0.339	2525.21	2145.31
PE(18:1_22:3)	3071.85	2890.51	1263.08	2122.67	175.963	198.064	839.16	223.223	245.386	135.462	905.918	1847.09	525.858	2873.55	1284.74	372.345	1.061	2.612	1347.48	632.999
PE(18:0_22:4)	45.928	5801.42	2566.32	3323.12	27.483	165.022	1357.83	384.225	25029.9	22206.3	35482.7	38288.5	636.383	107.076	1737.19	478.793	5.56	3.835	1834.82	935.851
PE(20:0_20:4)	16716.1	33321	1683.09	2540.81	106.22	336.335	515.536	82.462	7630.64	1244.26	1149.81	1048.03	230.533	563.353	595.594	154.514	5.923	4.637	519.949	343.262
PE(40:4)	1027.36	406.514	643.719	1097.36	0.468	5.747	117.934	43.563	154.62	176.771	610.419	654.84	66.223	4.667	255.232	40.609	0.009	0	245.475	102.099
PE(20:3p_22:6)	87.882	95.675	459.319	4289.46	0.168	0.9	345.705	1940.77	7.69	37.264	5982.84	3070.27	210.288	228.803	2405.22	614.519	1.007	0.404	1490.22	895.116
PE(40:3)	1288.38	1157.44	74403.6	116232	2.137	9.73	31287.6	10469.6	769.426	741.166	78471.1	86711.9	63.523	77.561	42884.3	11179.6	0.14	0.145	56715.6	26693.9
PE(22:1_18:2)	26223.8	154488	15180.4	22690	10.752	64.141	4434.21	1941.71	598.531	331.014	21803.8	14238.8	591.436	1100.93	7467.53	3178.9	0.34	0.121	7905.8	5601.12
PE(18:1_22:2)	116065	135065	4227.07	2590.53	536.419	1956.72	1518.04	110.24	15026.6	10222.4	3973.2	6100.38	5228.15	9531.17	1998.12	989.664	35.028	0.842	2564.2	1031.82
PE(20:0_20:3)	378.673	1221.9	16047.7	21223.2	125.704	126.807	1255.17	305.933	485.329	357.508	5149.53	7201.07	21.435	159.333	6718.33	1857.11	8.206	9.64	5502.66	2966.94
PE(18:1_22:1)	91382.3	168856	65142.7	98083.8	260.917	803.01	38207.9	11486.4	4125.14	4530.24	90731.1	85707.6	3965.43	8287.12	44393.3	11238.8	36.997	27.05	50185.3	24278.5
PE(22:0_18:2)	2438.82	4331.94	2571.37	4384.31	0.873	93.963	1539.3	412.395	602.613	527.619	1612.77	3033.6	412.709	600.137	1798.17	425.994	0.275	0	2183.12	850.45
PE(20:1p_22:6)	11757.1	17741	364.978	303.365	85.929	251.678	176.978	78.959	1436.11	1839.5	443.887	774.996	1590.33	3139.6	196.487	32.173	8.257	9.41	405	236.166
PE(20:2e_22:6)	1013.45	811.577	1.326	2.401	0.603	4.149	1.597	0.642	28.219	4.917	15.364	13.658	73.934	516.104	15.577	0.511	1.258	0	5.217	3.381
PE(18:1_22:0)	2622.18	6737.32	11343.4	17235.9	25.623	74.514	6925.25	2038.44	430.729	136.134	11944.1	15411.6	106.587	488.85	7930.49	2106.53	3.824	0.933	8960.62	3367.73
PE(16:1_24:0)	13933.1	23242.7	14.679	19.302	33.448	146.656	12.55	1.806	639.647	545.086	40.612	64.709	539.15	1211.73	20.521	5.297	1.231	0.004	7.669	5.731
PE(41:1e)	33709.7	77284.9	5129.52	8707.23	396.892	654.855	6306.58	1550.18	4734.49	1658.99	27039.3	25842.1	598.859	1288.44	6405.45	1628.7	6.952	6.045	5530.95	2443.44
PE(42:7e)	9813.4	17221.8	1465.89	1794.21	62.536	189.694	280.58	64.348	1649.43	1718.39	2098.14	2104.82	1141.78	2365.58	1288.45	263.077	9.684	6.911	1138.23	559.105
PE(20:0p_22:6)	16933.2	36659.6	326.22	455.766	525.635	899.386	384.57	27.178	790.398	16.824	686.994	811.17	6.117	1684.24	486.741	148.467	93.736	62.629	66.786	72.523
PE(40:0)	378.248	813.18	42751.4	58941.4	3.094	10.474	28865.8	7754.86	26.19	84.512	45423.5	60466.6	83.387	36.669	35420.8	6163.58	0.823	0.509	27395.7	21991.3
PE(20:1e_22:5)	57.132	583.952	2305.45	3892.09	8.33	18.064	2151.36	598.638	365.394	682.757	5167.4	5250.85	449.819	922.02	2758.52	694.406	0.439	0	3006.21	1359.94
PE(20:1p_22:4)	5833.78	11826.8	11.394	62.421	1.697	276.201	3.46	18.385	2112.95	1909.08	251.323	260.819	1213.84	260.978	142.043	22.679	0.041	0.33	124.017	63.604
PE(20:0p_22:5)	3426.77	6769.83	969.767	1243.97	110.455	366.413	402.525	112.951	978.897	839.42	1963.76	3541.42	513.303	1315.95	90.742	210.401	15.596	12.681	407.841	199.523
PE(42:5e)	222.742	532.444	1948.11	2782.06	5.917	16.539	1758.15	434.428	105.908	89.006	6913.04	6608.6	18.52	76.855	3467.76	903.149	0.474	0.398	2796.8	1324.8
PE(20:0p_22:4)	1707.37	448.159	1490.2	980.39	33.277	101.815	634.023	233.782	849.6	882.048	651.273	1506.81	272.772	495.118	767.96	143.712	4.832	3.3	356.671	377.322
PE(20:5_22:6)	221743	450681	12922.7	15221.2	114.076	371.299	524.212	167.519	3917.4	2795.58	1492.12	1750.46	3605.41	5693.09	1231.6	379.673	5.917	5.333	1479.12	781.309
PE(42:10)	20.053	8.962	2157.29	2714.78	0	0	28.905	0	0	0	125.618	151.45	0.331	0.852	128.887	20.931	0.004	0.003	53.6	40.921
PE(20:4_22:6)	247044	529819	14532	25462.1	319.646	1176.52	1114.97	346.586	8773.47	6684.11	4499.21	3748.17	4536.59	8632.84	2129.73	729.231	19.308	10.653	2172.86	1266.96
PE(18:0p_24:2)	1268.53	1130.85	6692.17	6266.24	13.35	44.524	1583.88	652.467	565.086	565.072	10175.9	11002.4	139.703	448.101	18953.8	5007.34	2.707	1.919	6013.82	3660.64
PE(42:9)	48151.2	35030	330746	495462	133.941	195.687	15048.6	2247.88	18317.1	72724.8	65813.6	70862.5	41332.3	81228.4	38753.2	3537.68	100.978	83.28	22514.8	12954
PE(20:3_22:6)	3.49481e+06	7.52354e+06	1.65599e+06	2.20576e+06	3279.14	10031.3	50827.3	14806.4	26342.5	1334.43	193536	192747	4129.94	9549.35	127018	33235.3	2.156	6.848	90893.1	37920.4
PE(22:5_20:4)	4242.24	13802.1	30441.3	48161	42.59	111.654	907.406	394.928	5.429	183.246	3745.78	6882.87	336.675	1218.75	4769.86	1080.13	0.173	0.288	3608.74	1728.49
PE(18:1_23:1)	94.744	68.238	1120.01	1618.37	0.078	0.001	640.777	226.036	1.64	3.004	1617.3	1786.72	7.721	3.39	960.869	247.795	0.007	0	1041.7	489.143
PE(17:1_24:1)	1312.9	2903.88	8.634	17.039	3.75	19.548	0.185	1.217	129.744	121.519	9.632	25.68	119.683	246.978	13.904	3.18	0.07	0	10.331	12.768
PE(42:2e)	160.575	400.86	1238.81	1946	0.01	0.502	578.957	132.393	9.542	13.589	1191.82	1620.94	0.861	13.425	710.124	178.683	0.001	0	831.368	365.865
PE(18:0p_24:1)	10773.6	21240.7	5576.92	7720.71	8.158	19.651	8540.62	2415.55	113.202	92.255	18255.2	18976.5	87.646	270.046	16544.5	3359.49	2.583	1.947	6190.95	2601.21
PE(20:3_22:5)	190356	1.40682e+06	165440	217313	306.866	1527.86	3428.79	986.723	3836.67	290.037	17758.9	17673.7	19.064	1156.34	16213.5	4053.33	0.019	0.777	11583.1	5851.85
PE(20:2_22:6)	20625.6	21775.6	2675.71	1170.12	91.96	93.224	9.711	13.892	120.586	23.491	1995.99	63.638	10.258	33.632	11.633	6.096	2.317	5.692	40.759	0
PE(42:8)	64.989	683.169	5774.4	53012.8	21.435	39.523	73.592	51.456	14.248	613.325	16294.7	2149.54	54.483	8.044	175.008	183.089	0.237	0.068	438.703	160.227
PE(18:1_23:0)	17.308	13.659	463.114	1102.25	3.504	3.682	656.844	184.441	59.352	14.251	1405.76	814.884	13.617	29.007	736.458	214.674	0.144	0	707.468	242.276
PE(17:1_24:0)	749.57	1315.1	2.097	3.903	6.239	24.313	9.128	0.638	99.133	88.735	12.691	0	93.311	186.845	1.218	0.613	0.785	0.001	0	0
PE(42:7)	318.486	665.111	25472.7	27919.2	6.551	36.288	922.383	121.921	2173.22	723.803	3954.45	3648.02	216.72	229.039	3443.54	1198.27	0.013	0.01	2851.41	1586.99
PE(20:1_22:6)	25790.4	38388.8	6899.36	14690.6	75.486	272.483	1476.79	577.144	3356.56	2913.92	49781.1	47056.9	2011.81	3770.11	2905.6	562.144	17.112	8.065	3360.4	1771.22
PE(22:3_20:4)	620.945	6499.05	547.606	1075.15	1.666	4.508	35.964	11.554	72.791	67.783	728.697	1197.54	412.019	313.236	121.07	19.194	1.525	0.523	53.339	22.93
PE(42:6)	3436.04	6245.98	8815.92	15806.2	2.095	5.637	692.498	217.021	15.342	8.035	396.119	1326.52	15.928	172.917	527.51	273.956	0.035	0.114	567.778	654.23
PE(20:0_22:6)	8157.65	16200.9	2522.51	2680.41	19.524	40.527	212.601	31.028	390.839	276.779	580.223	680.506	347.386	579.693	551.104	243.475	3.579	0	549.655	397.016
PE(22:1_20:4)	49.467	215.359	0	18.957	1.654	15.782	0	0	213.918	143.946	0	0	38.395	62.651	4.07	0	0.29	0	0	0
PE(42:4)	0	0	1274.05	2475.01	5.412	8.433	1182.73	391.505	0	0	4065.42	4103.53	6.136	24.422	2211.32	565.164	0.067	0.038	1676.38	1057.96
PE(24:2_18:2)	10.152	364.399	341.232	289.312	0.049	0.176	852.288	132.244	4.613	11.026	1619.45	1568.99	4.093	4.173	637.506	48.197	0.002	0	2538.22	375.019
PE(22:0_20:4)	2632.38	5171.96	1411.04	2491.99	17.795	60.625	386.585	131.042	363.134	271.23	745.68	868.799	290.515	313.913	514.102	126.013	2.491	0	647.259	250.214
PE(43:4e)	101.233	371.803	3469.64	5250.48	4.01	4.844	7459.65	1908.83	19.39	233.337	59793.5	32877.8	457.778	1717.62	17398.8	3920.95	0.073	0.037	20707.7	9888.29
PE(42:3)	2371.86	5569.03	7207	10532	0.49	0	1563.51	566.377	0	0	5267.3	5030.23	2.841	12.271	3483.02	1066.87	0.085	0.041	3894.65	2079.01
PE(22:0_20:3)	431.058	241.703	1500.71	1254.64	1.861	20.008	333.436	118.364	53.515	60.568	792.654	903.419	100.537	97.625	3127.03	727.837	1.403	1.158	2178.21	964.807
PE(18:1_24:2)	19677.7	47810.2	3447.82	4816.22	164.501	506.883	2836.35	767.927	2816.12	1031.74	1642.74	2824.15	935.231	928.964	1106.61	600.018	16.011	6.573	2227.85	1595.82
PE(20:1_22:2)	3893.82	5251.33	33.284	18.774	18.613	89.04	22.412	0.6	506.047	428.04	6.767	29.306	341.578	634.721	34.02	4.978	0.002	0	4.663	38.3
PE(42:2)	3440.07	11781.1	2791.97	2783.46	0.712	6.379	844.911	107.891	55.359	65.967	686.629	1854.28	134.74	137.276	1425.35	333.253	0.18	0.121	2673.33	1042.2
PE(18:1_24:1)	36773	64673.7	21846.6	30485	214.292	638.287	11956.7	2729.09	3637.29	3031.35	23075.2	22866.4	2524.49	5210.68	13299	3626.94	18.065	19.64	13994	7470.94
PE(24:0_18:2)	2103.13	4770.49	5038.1	8379.46	6.267	1.69	1748.1	401.249	28.26	81.438	3538.41	3304.79	28.299	98.405	2689.11	876.965	0.548	0.422	2911.77	1532.9
PE(43:2e)	7924.78	14604.8	68862.6	121100	80.568	225.342	128363	36428.6	478.882	330.417	293814	302008	479.218	944.781	79943.4	20943.7	12.352	10.265	118463	61968.9
PE(18:1_24:0)	24331.1	13637.5	5893.52	9726.71	89.746	265.327	4313.19	1259.57	1668.01	1384.74	10185.1	10132.4	1102.97	2534.44	5359.22	1347.57	21.477	14.272	6236.59	2509.28
PE(43:1e)	3132.7	4445.63	1384.83	2426.14	9.128	39.155	1821.59	658.712	2185.22	75.287	6415.52	7604.81	210.109	474.774	1835.19	403.853	1.01	0.177	2113.89	1093.16
PE(22:6_22:6)	3.28064e+06	6.64099e+06	224332	366705	3852.83	11549.7	9242.2	3429.98	105669	84196.1	30545.3	40055.6	51033.1	91955.3	21024.9	5421.11	242.684	101.906	19088.1	8123.05
PE(22:5_22:6)	213830	737312	31413.4	43817	430.051	688.591	533.315	239.037	4312.69	5717.68	12746.9	3917.43	2928.07	5955.06	2017.4	600.51	23.696	18.548	1927.02	972.687
PE(22:4_22:6)	11304.9	15984.4	929.907	1388.76	84.176	85.048	336.783	86.436	2252.68	4558.48	6158.08	5855.25	518.595	647.594	366.41	94.415	7.207	3.522	445.438	164.187
PE(22:3_22:6)	6962.67	5046.02	0	0	8.654	15.638	0	0	373.095	100.993	0	0	42.226	59.444	0	0	2.938	2.814	0	0
PE(22:3_22:5)	3552.37	14988.7	2368.34	4592.44	0.225	8.404	406.533	148.865	585.388	121.605	1031.97	1587.72	40.634	5.941	1143.22	181.391	0.024	0.002	786.101	433.896
PE(22:2_22:6)	66865	88339.8	44534.3	63291.4	39.448	133.808	2424.14	656.195	452.641	499.392	7586.56	7518.61	1522.24	2977.86	7386.07	1910.97	1.456	1.202	5780.18	3093.07
PE(22:2_22:5)	168.893	885.239	78.047	0	52.145	70.622	0	0	49.042	55.919	0	0	65.78	25.332	0	0	0.273	1.275	0	0
PE(22:1_22:6)	5045.22	9860.75	0	0	10.883	24.372	116.842	25.878	18.057	16.319	0	0	5.671	35.712	16.571	0	0.075	0.263	42.689	0
PE(24:1_20:5)	8985.56	20678.5	2146.96	2733.14	30.239	128.316	376.675	249.549	558.206	425.281	1775.19	1860.71	190.369	670.682	1263.91	312.337	2.335	2.099	1801.69	660.938
PE(22:0_22:6)	500.879	84.131	263.681	511.967	0.224	1.987	85.924	26.454	46.945	40.1	185.54	227.379	68.625	98.407	695.769	183.254	0.103	0	457.633	205.517
PE(24:1_20:4)	10383.8	30528.2	2865.18	4609.81	10.597	17.714	1192.4	491.976	154.824	115.076	3052.17	3080.47	35.116	428.385	1242.26	413.529	0.278	0.045	1552.44	984.66
PE(24:1_20:3)	126.938	544.157	1941.81	3637.78	0.04	0.67	530.62	114.551	39.173	9.363	2131.75	2448.39	55.661	40.055	5161.25	1602.91	0.089	0.058	3822.99	1785.37
PE(24:0_20:4)	1831.94	4007.03	537.845	863.795	2.107	8.116	171.181	43.935	60.261	52.649	326.668	324.307	58.284	127.763	241.862	53.767	0.149	0	258.131	126.793
PE(26:1_18:1)	688.7	2819.39	2942.27	4526.14	28.677	64.235	1642.43	395.36	607.85	433.856	2251.81	6131.06	254.834	122.972	2105.13	544.541	8.14	5.215	3386.45	1340.94
PE(44:1)	3508.51	11889.1	385560	276705	14.888	159.824	125574	35200.7	577.964	228.926	273104	651410	22.957	416.533	154462	51788	7.934	6.153	314296	100787
PE(26:0_18:1)	15488.2	29784.1	12167	26711.9	80.492	208.178	4812.33	1203.24	1208.81	1046.19	3151.97	3181.32	588.755	1136.42	1651.25	381.188	14.743	7.174	1544.05	1034.73
PE(45:1)	9952.81	7074.04	27132.2	17633.5	112.698	153.982	673.659	2319.64	2081.35	2686.16	9694.82	32262.1	70.685	2220.16	15584.2	121.741	36.607	27.919	9846.94	8487.16
PE(24:1_22:6)	692.75	3793.81	392.927	554.011	4.772	9.095	53.965	22.614	59.487	51.38	236.091	247.157	470.798	971.367	699.624	186.086	3.533	2.079	490.909	263.979
PE(24:0_22:6)	92.701	28.911	0	0	1.044	1.564	0.323	1.366	2.561	1.49	1.651	1.048	28.751	63.911	1.731	0.668	0.208	0	2.442	0.238
PE(46:4)	0	166.729	3951.15	6024.05	0	0	2471.91	652.987	11.485	9.821	5708.18	5730.84	18.412	13.072	3225.63	927.121	0.377	0.227	2898.73	1775.5
PE(24:1_22:3)	3707.19	11534.4	0	0.001	21.512	71.764	0	0	539.934	651.691	0	0	307.324	691.875	0	0	2.615	1.789	0	0
PE(28:1_18:1)	885.134	2339.54	821.452	1087.96	0.009	7.837	376.218	97.198	61.347	61.503	808.586	729.765	39.339	104.345	344.647	86.18	0	0	461.096	193.55
PE(32:1_18:1)	712.798	1517.4	16378	23115.4	0.064	0.452	9493.67	2340.91	6.131	7.366	19836.4	21164.8	17.197	101.61	8429.92	2142.79	0	0	10225	5012.55
PE(50:1)	3274.83	9645.47	2750.38	3712.82	0.418	4.362	3566.98	979.571	9.448	20.069	5703.84	6041.91	71.632	191.955	3320.12	857.345	0.002	0	3766.38	1736.97
PE(52:4)	171.335	223.078	2276.1	3667.31	0	0	1553.64	431.044	0	0.485	2990.42	3266.65	1.812	1.802	1390.38	350.33	0	0	1616.22	655.415
PE(34:1_18:2)	108.938	121.634	9249.42	13734.4	0	0	4945.4	1232.23	0.509	0.582	12559.3	13904.3	2.718	0.844	4951.05	1356.5	0	0	6800.84	2518.89
PE(52:2)	3957.78	7890.66	42893.8	62269	0	0.633	21739.1	5708.89	15.58	21.68	40033	41993.3	17.289	118.776	19030.2	4985.45	0	0	23483.8	10052.4
PE(34:1_18:1)	71577	128140	103.746	485.101	160.882	562.601	65.257	6.819	1496.71	1427.36	153.457	134.01	1831.78	4006.36	70.281	12.388	15.123	0.031	155.421	130.861
PE(34:1_20:4)	292.274	703.115	10555.2	14699.6	0.09	0	3581.32	807.127	1.25	1.403	7247.48	6722.82	5.247	7.874	2280.03	657.155	0	0	4084.75	1536.56
PE(54:4)	2514.51	4647.45	11.988	20.161	21.389	32.864	7.882	2.652	107.746	215.509	19.106	19.792	218.599	231.768	10.673	0.097	0.401	0	24.235	10.337
PE(54:2)	4611.21	9859.63	1295.14	2730.45	2.963	56.282	3584.17	843.187	108.892	89.912	1783.85	1388.2	135.719	467.426	190.822	77.783	1.822	0.429	1772.29	1188.09
PG(32:1)	0	0	0	0	0.337	1.171	0	0	8.32	6.763	0	0	0	0	0	0	0	0	0	0
PG(16:0_16:0)	23.965	119.79	703.661	3377.85	0.003	0.027	325.646	119.097	0.523	0.207	804.572	4481.9	1.613	0.023	826.658	86.79	0	0	880.714	380.376
PG(16:0_18:2)	521.44	681.479	1.821	0	0.008	0.081	0	0	3.907	6.684	0	0	1.275	3.512	0	0	0	0	0	0
PG(34:2)	1.966	9.976	276.019	696.769	0.002	0.099	26.682	2.9	0.423	0.029	107.508	75.686	0.043	0.281	198.534	39.952	0.002	0.003	37.153	41.45
PG(16:0_18:1)	1646.87	8200.67	47230.1	93328.7	0.292	0.043	2038.7	772.186	2.79	70.578	30906	23834.6	217.136	646.796	4991.65	1835.79	0.026	0	6320.5	2879.68
PG(34:1)	25738.3	93896.4	3752.24	5512.97	3.125	38.416	327.386	82.079	336.271	600.08	2349.43	9729.25	24.309	56.325	1093.12	221.429	1.203	0	1449.12	760.763
PG(16:0_20:4)	5.884	0	2.588	24.267	0.187	0.53	17.116	0	47.711	106.342	7.515	2.457	3.558	0.549	0	2.511	0.007	0	6.715	0
PG(16:0_20:3)	82.611	152.992	2478.2	3823.12	0.018	0.028	228.569	67.094	0.294	0.167	378.489	347.172	0.102	0.399	313.435	77.376	0.007	0	357.896	166.071
PG(36:3)	431.106	31.452	97.624	140.069	0.096	0.382	3.936	0	13.772	5.59	15.64	0	18.79	63.208	0	0.873	0.001	0	0	0
PG(18:1_18:1)	490.542	6512.92	3504.24	5288.79	0.077	0.145	1598.1	487.03	0.747	10.678	2395.14	1224.58	9.711	116.152	793.656	205.527	0.003	0	619.735	1810.34
PG(37:0)	10.832	337.676	43.088	2635.56	0	0	2597.54	101.228	0	1.403	2377.35	165.649	8.019	12.579	256.465	330.497	0	0	514.417	342.252
PG(18:1_22:6)	400.358	6301.6	1392.8	128.931	0.021	0.047	5.401	2.771	23.369	62.843	40.054	19.539	0.439	4.588	123.18	5.217	0	0.006	7.601	11.7
PG(20:4_22:6)	9.539	28.261	0	19.155	0.251	4.82	0	0	564.464	339.72	22.006	0	3.66	0.425	0	3.745	0.038	0.008	0	0
PG(22:6_22:6)	20922.1	38828.1	5966.51	8485.55	15.182	30.036	348.172	94.506	3280.19	1547.57	5461.99	6975.3	2299.08	6310.08	4740.41	1236.98	7.6	5.53	3804.36	2068.33
PG(22:5_22:6)	93.796	169.3	0	19.853	0.376	1.1	2.118	0	5.67	25.692	0	21.123	136.224	259.068	30.049	5.777	1.237	0.671	1.088	9.639
PI(16:0_18:2)	66.76	267.964	5191.81	4312.77	0.059	0	1517.96	527.097	0	0	4186.72	2754.28	0	1.698	1250.53	311.586	0.005	0	1683.91	878.685
PI(16:0_18:1)	135.202	371.322	4572.48	5374.46	1.33	1.598	1974.41	561.871	1.764	3.205	11939	7954.74	3.055	20.097	1871.65	469.815	0.749	0.12	2015.8	1127.98
PI(36:2e)	0	0	1314.33	1960.08	0	0	1650.07	432.756	0	0	1393.93	2068.88	0	0	862.705	165.85	0.032	0.001	1087.9	583.154
PI(16:0_20:5)	9129.02	31459.7	7337.5	11619.6	26.838	71.094	4051.52	1133.04	218.18	261.329	5883.61	6672.21	739.418	655.625	2850.46	893.179	1.902	2.046	4501.07	2000.03
PI(16:0_20:4)	14115.6	40775.2	7726.37	12835.9	25.814	73.781	3842.8	1234.47	1679.54	952.56	24395.9	21003.2	583.587	869.886	3306.01	842.845	5.141	3.779	4721.86	2073.19
PI(18:0_18:3)	726.661	597.062	200.059	291.362	0.141	0.213	362.198	135.265	0.29	1.167	683.27	993.86	6.313	39.803	327.516	58.738	0.006	0	278.084	130.619
PI(18:1_18:1)	26647	78606.6	7371.32	10665.4	15.132	103.767	3591.85	888.352	433.787	296.974	7951.46	11790.4	948.956	3450.48	2928.03	870.311	0.881	1.323	3158.5	1848.6
PI(18:0_18:2)	111.993	3325.07	37158	50063.5	0.705	3.512	10981.3	3482.95	28.264	21.619	30869.3	23578.4	3.762	4.965	13930	3877.78	0.663	0.013	15078.5	8275.47
PI(36:2)	7.606	56.218	10.732	14.492	1.054	13.495	6.82	2.97	8.583	9.048	4.194	22.69	15.029	76.607	5.538	0.797	0.014	0	0	0
PI(18:0_18:1)	7218.31	6809.58	28864.9	40668.3	1.172	4.179	7815.48	6090.42	73.635	7.866	111759	78682.9	202.803	1021.45	13593.9	5147.87	0.047	0.18	18562.9	12041.5
PI(36:1)	0	419.569	2522.99	4432.2	7.688	1.698	692.793	261.765	4.306	0	2368.94	2000.74	2.461	0	828.911	79.989	0.799	1.025	706.505	555.956
PI(18:0_18:0)	1083.4	1040.33	1418.79	1524.56	0	0	1197.67	375.761	0	0	4246.96	2851.01	0	4.948	1424.79	317.933	0	0	1303.07	560.811
PI(38:4e)	39.195	284.848	1375.32	1296.76	1.52	4.601	541.723	179.357	0.749	32.307	1167.02	919.08	15.446	9.9	375.027	89.903	0.002	0	379.103	225.947
PI(18:0e_20:4)	944.687	2836.22	0	0	0.051	0.09	3.431	1.057	0.855	0.134	57.315	50.752	0.077	1.743	1.542	0	0.022	0	0	0
PI(18:3_20:5)	441.189	939.764	0	0	0	0	0	0	0	0	0	0	3.267	26.393	0	0	0	0	0	0
PI(18:1_20:5)	37558	38301.8	5933.23	9557.93	4.86	154.278	2211.02	742.869	4913.02	4019.98	4677.01	4916.14	1618.52	6032.09	2504.52	555.772	0.706	0.839	3172.58	1215.44
PI(16:0_22:6)	8629.92	16285	6747.81	14815.6	101.348	458.231	1327.2	281.493	712.837	138.138	6333.51	5390.61	319.201	472.522	1696.85	581.904	6.152	7.184	2603.97	1262.56
PI(18:1_20:4)	101261	168696	10010.6	12607.5	12.679	72.127	4575.39	1178.93	311.732	98.101	23286.7	18719.7	205.863	70.654	4845.41	977.116	1.135	0.323	5841.03	2340.62
PI(18:0_20:5)	25156.5	26476.6	39508.2	63333.6	146.898	196.216	11869.8	3771.4	387.685	171.912	19765.2	19119.9	1743.88	2568.3	14272.6	2727.8	15.073	13.501	16664.6	7008.96
PI(18:0_20:4)	60274.3	49661.5	55566.7	71112	48.72	729.78	25624.4	6005.03	847.18	3804.65	116506	75232	1009.28	624.982	15593.7	3881.02	27.197	18.024	19499.5	10208.9
PI(18:0_20:3)	16165.5	13387.1	28941	32255	1.933	34.052	8365.19	2525.58	42.055	18.017	21617.8	18233.9	1.913	33.379	9817.37	2194.26	0.657	1.271	10314.1	5794.04
PI(20:5_20:4)	542.222	1294.38	18.808	8.648	6.585	20.667	4.725	0.148	26.675	4.794	0	0	21.833	91.047	4.849	0	0.027	0.111	8.924	0
PI(20:4_20:4)	845.136	3302.98	31.294	10.741	2.883	9.37	13.771	4.705	45.54	45.054	13.017	0	59.852	44.555	12.546	7.382	0.053	0.02	0	2.67
PI(18:1_22:6)	441.351	803.336	0	0	0.8	0.607	0	0	4.078	10.57	37.12	0	263.536	535.976	0	0	0.913	1.332	0	0
PI(18:0_22:6)	47144	71901.1	51976.1	65057.8	45.804	83.891	2294.83	3116.37	124.335	29.399	32281.6	11454.4	1573.8	1279.08	10884.4	4394.13	21.658	15.88	14446.8	5758.9
PI(18:0_22:5)	1195.17	7272.46	1101.33	4003.54	0.183	1.812	1584.96	458.473	6.035	2.802	4735.26	3763.84	13.415	21.385	1573.36	397.828	0.527	0.001	2357.63	1163.97
PI(22:6_22:6)	3067.71	6892.33	158.116	403.047	0	0	18.075	6.483	0	0	33.676	27.547	0	0	44.467	28.78	0.003	0	54.437	25.259
PS(14:0)	0	0	377.914	646.106	0	0	472.192	119.545	0	0	1371.7	931.533	0	0	703.14	169.535	0	0	437.019	259.716
PS(33:1)	91.508	66.186	3.104	17.054	0.013	0.015	4.212	0	0.608	12.308	9.448	0	54.446	157.893	4.709	0	0	0	22.425	0
PS(34:3)	1219.33	1687.42	4.014	3.47	0	0.047	1.331	0.505	0	0	23.257	15.735	0.142	77.145	6.464	0	0	0	0	0
PS(16:1_18:2)	57.366	84.943	0	4.772	7.11	32.597	0	1.347	7.944	35.46	44.184	115.819	78.223	147.935	1.573	0	0.006	0	0	0
PS(16:1_18:1)	0	0	0	9.281	0	0.063	6.478	2.318	0	0	14.638	77.8	0.41	0.17	10.926	0.4	0.109	0	19.86	6.002
PS(36:4e)	6710.02	6079.45	23.854	17.985	63.893	119.055	29.62	11.067	302.41	454.013	45.786	17.763	446.016	580.791	7.971	9.644	15.033	0.005	14.725	12.128
PS(36:3e)	2963.89	2900.53	11.704	24.58	12.874	71.219	38.06	8.076	166.563	141.693	31.6	248.5	229.032	440.863	17.552	5.567	2.889	0.01	28.694	11.028
PS(36:2e)	408.519	165.261	18.358	207.132	2.992	2.431	11.046	1.843	69.686	125.631	28.7	36.037	50.871	131.364	5.051	4.091	0.15	0	4.382	2.856
PS(35:1)	229.759	145.484	1560.02	6045.16	0.297	0.549	3100.46	990.351	6.036	91.326	6953.73	7682.79	343.811	427.303	1535.44	867.222	0.062	0	3653.9	1613.95
PS(37:4e)	2962.41	1867.28	3.796	27.643	35.619	63.704	4.739	0.658	254.918	273.89	17.677	0	304.535	927.623	17.598	1.714	9.374	0.003	19.624	11.183
PS(18:1_18:2)	1615.76	1246.26	1810.22	3757.53	44.954	95.895	1545.4	1061.57	1000.29	486.484	11089.9	3046.75	341.056	644.478	1726.18	375.531	5.998	0	1801.64	2322.12
PS(18:1_18:1)	49.748	19.995	1586.34	2091.08	0	0	172.228	35.975	4.57	20.568	31043.8	5269.59	241.952	150.392	902.284	102.903	0.002	0	395.828	254.457
PS(18:0_18:1)	21917	54392.5	1148.4	1374.96	23.293	46.742	1133.05	344.81	88.906	65.893	3542.49	2175.55	306.42	801.818	358.376	260.54	10.689	8.824	843.567	613.24
PS(38:5e)	6586.28	19814.1	12.447	11.451	31.625	43.912	24.587	9.825	851.792	845.669	57.938	23.566	75.703	53.357	18.256	0.166	7.279	0.007	26.261	7.491
PS(37:2)	225.971	1083.1	564.225	1373.37	0.41	16.321	916.835	406.752	111.871	323.331	3284.18	1257.82	189.536	127.608	1391.43	333.849	0.11	0	914.409	700.194
PS(37:1)	1787.57	8475.8	5874.06	5825.22	51.403	42.809	2871.7	821.696	837.654	965.89	6059.32	14292.2	516.472	360.622	3223.84	4812.64	27.913	0.002	4020.77	1412.65
PS(38:5)	711.287	3441.67	9.786	12.441	6.734	42.039	17.159	7.754	87.213	8.038	37.993	21.868	4.099	27.277	8.847	1.968	0.036	0	41.487	1.335
PS(38:4)	2069.12	2512.08	1658.18	148.819	4.88	41.567	1881.53	457.338	1157.65	537.186	6027.17	2855.04	177.655	638.096	994.075	127.674	3.205	0	1084.44	1035.51
PS(18:1_20:3)	4472.99	15635.3	39.765	64.041	17.742	65.431	126.409	33.845	487.62	512.646	345.938	56.183	193.89	377.741	27.153	31.038	0.06	0	45.854	10.059
PS(18:0_20:3)	15910.7	44607.3	290539	834565	11.328	28.998	25132.8	527.522	374.988	323.439	707331	159974	212.079	524.454	1475.09	17235.9	2.688	2.024	265241	2162.46
PS(18:1_20:2)	40.718	281.219	0	0	33.072	103.094	6.729	3.308	772.406	314.549	29.912	0	38.501	32.458	5.766	1.882	4.376	0.006	0	0
PS(40:8e)	6920.84	30699.7	0	11.776	34.641	49.516	2.651	0	35.601	6.288	0	9.154	4.907	26.692	0	0.867	0.268	0	0	0
PS(39:6)	71.863	295.838	12970.4	19640	1.587	0.573	791.717	360.608	4.895	0.351	4660.81	2990.74	3.489	18.582	1461.27	410.63	0.024	0	1075.16	872.683
PS(17:0_22:6)	20474.4	29247	52.464	41.32	0.556	1.923	12.312	11.056	0.001	0.886	30.389	34.97	36.289	212.383	12.269	3.005	0.085	0	12.284	8.176
PS(39:4)	48.107	22.8	2105.09	2571.38	0.192	0.55	337.006	88.827	16.918	6.453	1913.44	2237.44	68.866	102.371	187.313	99.85	0.012	0	529.461	209.735
PS(18:2_22:6)	0	0	2180.71	6368.4	0	0	0	0	0	0	0	0	0	0	78.087	29.12	0	0	52.62	3.328
PS(39:1)	311.84	859.572	70338.5	155201	36.876	30.894	56895	12045.3	321.425	17.609	172840	181509	234.45	167.868	70948.2	21295	11.358	0	87433.5	40260.8
PS(18:0_22:6)	60435.9	117551	59303.4	229524	22.71	74.544	1195.65	238.203	1944.33	1822.17	24742.5	25346.1	251.443	1743.2	1996.27	326.62	8.103	5.432	10833.1	4632.96
PS(19:0_22:6)	9.83	86.539	45402.7	60618.6	0.877	10.683	3413.59	1017.43	75.821	1.538	12470	16389.1	1.692	3.196	5875.85	1635.87	0.007	0	5546.04	2799.08
PS(20:3_22:6)	9.007	3410.51	485858	587432	0	1.591	1579.51	2283.18	0.902	0	39433.4	21527	1.038	3.827	12066.2	3445.3	0	0.02	876.235	4587.65
PS(42:9)	9339.51	7221.56	79.083	105.968	0.282	1.039	5.589	0.515	0.888	0.08	115.911	92.802	6.676	10.318	10.091	2.935	0.004	0	387.059	53.11
PS(41:0)	83118.2	114719	190.825	107.258	408.996	831.249	59.792	55.091	7869.63	14284.3	315.573	1022.93	9428.55	6874.7	89.842	145.284	4.275	0	460.298	121.866
PS(22:6_22:6)	18656.5	1.80848e+06	19525.2	24277.9	0.008	0.816	2263.23	571.74	0.027	2.871	6729.73	6980.86	1.616	0.82	396.057	53.162	0.002	0.009	381.534	270.858
PS(43:1)	2566.11	4795.66	90866.2	155700	155.089	239.67	64933.9	17983.5	1278.23	648.624	146814	165169	224.278	463.02	70807.7	18099.3	16.234	0	77124.4	34971.7
PS(45:2)	83094.8	168109	2771.25	9176.02	0.319	1.027	3376.04	987.833	505.567	909.999	2104.07	6458.07	2856.86	16906.5	3059.78	910.509	0.225	0	1346.31	1892.94
PS(45:1)	306766	653444	162324	312705	479.939	1900.53	149350	42972.2	17766.2	27858.8	319982	349286	16612.5	36357.2	165174	33680.8	64.782	0.015	158164	91589.7
PS(47:2)	10569.1	18111.1	24149.7	37628.2	184.343	348.292	16301.5	4545.35	2388.88	1284.56	36471.8	38994	981.516	1860.56	17946.9	5183.92	5.601	0	20300.4	10068.7
PS(47:1)	82737.6	188413	59687.4	75619.2	29.612	402.595	37439.6	9556.32	880.666	4110.16	77343.2	82343.7	2788.52	6536.44	13642.1	5598.73	1.844	0.002	41339.1	18824.3
PS(49:2)	1287.18	2603.8	1183.9	1457.91	2.34	14.48	267.573	991.792	165.397	143.913	874.885	1800.83	72.213	113.673	694.655	996.015	0.234	0	4753.3	438.19
PS(51:5)	130.207	1078.3	806.647	1308.4	0.611	2.899	154.596	22.691	58.687	38.69	489.776	275.059	34.073	59.251	370.241	97.767	0.206	0	274.678	120.665
SM(d30:1)	48.077	53.907	248.088	289.315	4.968	14.795	67.5	26.395	50.28	47.24	145.169	226.209	23.074	38.764	90.515	33.244	0.202	0.182	69.782	72.617
SM(d31:1)	19.088	24.706	15.337	26.655	2.041	6.469	16.62	9.209	10.535	2.752	58.181	97.411	10.106	19.071	16.315	4.84	0.065	0.114	17.494	34.407
SM(d32:1)	41315.1	92318.7	264.905	213.88	546.65	1215.38	134.04	28.96	7517.04	4835.95	158.173	251.647	6912.36	12734	83.411	80.082	25.27	25.715	161.207	990.833
SM(d32:0)	1318.93	5030.14	0	0	17.585	83.488	8.028	0	354.379	321.806	0	0	227.716	573.993	9.826	0	1.008	0.823	0	0
SM(d33:3)	0	0	0	4.157	4.037	11.425	0	0.632	17.489	3.326	39.532	30.32	0.507	3.156	0	0	0.149	0.1	8.436	11.154
SM(d33:1)	38406.1	62052.5	201.91	250.837	320.702	1373.09	96.299	28.405	6768.53	5881.62	331.676	265.561	4420.35	12217.9	106.621	47.345	19.734	18.191	238.047	144.61
SM(t32:1)	498.042	842.768	0	9.895	4.47	13.517	0	0	15.418	25.509	12.015	23.706	26.021	104.613	0	0	0.411	0.334	9.218	0
SM(d34:4)	632.873	142.82	3.863	10.68	0.014	0.49	0	0	109.759	271.517	0	0	590.986	915.278	0	0.672	0.004	0.002	0	0
SM(d34:3)	92.948	47.223	12.986	67.554	27.147	85.731	2.474	1.418	191.447	139.789	52.589	39.21	88.943	139.4	1.029	2.391	0.477	0.374	15.61	12.49
SM(d34:1)	758860	1.43553e+06	5415.42	7593.6	7176.3	16955.9	3487.33	1362.47	137782	150457	16896.7	14631.1	130887	192978	9905.77	838.377	411.35	337.91	6753.52	4937.17
SM(d34:0)	28260.9	86248.5	134.694	0	124.437	664.143	29.866	16.567	4525.44	3486.57	101.212	144.047	2199.01	7611.21	100.564	27.2	8.093	13.883	55.927	24.799
SM(d35:4)	2891.77	6098.02	0	0	12.866	49.553	0	0	272.453	325.492	0	0	346.984	867.604	0	0	2.146	1.469	0	0
SM(d35:3)	32136.1	36732.2	92.124	33.75	56.052	192.366	25.879	4.766	2123.1	1581.72	0	17.96	1914.64	3959.9	0	10.121	11.47	8.209	0.003	23.405
SM(d17:1_18:2)	226.904	204.357	0	0	202.905	411.867	7.378	0	612.163	151.382	0	0	17.947	77.429	0	0	0.922	2.465	0	0
SM(d35:2)	62.101	0	0	0	7.38	19.864	0	0	3.159	10.334	0	0	11.792	24.015	0	0	0.019	0.059	0	0
SM(d35:1)	54593.5	70705	119.226	322.577	250.578	766.756	70.523	28.605	4786.11	3947.68	339.069	567.672	3681.28	6847.19	109.953	51.105	22.229	13.217	477.928	101.488
SM(t34:1)	446.808	506.385	0	5.698	61.877	190.463	33.841	3.967	1289.83	847.405	30.767	38.645	205.921	149.533	0	5.311	4.979	2.811	56.103	36.085
SM(t18:0_16:1)	14623.1	17564.2	31.679	37.284	2.233	7.726	0	5.054	86.39	375.379	93.444	107.113	1083.29	2506.9	67.499	5.983	0.074	0.121	22.523	15.618
SM(d35:0)	0	0	0	0	36.459	122.365	0	0	5.893	60.847	0	0	30.406	13.743	0	0	0.434	0.319	0	16.574
SM(t34:0)	8604.65	17873.1	0	51.982	107.458	309.959	32.064	5.575	1622.9	1359.32	101.661	87.64	810.996	1875.28	47.842	6.632	2.82	3.634	43.949	19.762
SM(d18:1_18:3)	29171.8	41165.4	244.206	414.179	335.372	1064.17	556.658	167.435	7539.36	5669.78	453.141	487.202	3927.91	6096.39	965.711	226.486	39.688	38.785	643.719	330.009
SM(d18:1_18:2)	3464.17	3513.95	0	0	15.876	54.953	14.919	1.976	26.606	37.306	0	143.928	9.608	32.091	0	0	1.726	0.531	0	0
SM(d36:3)	0	0	0	0	8.401	85.458	0	0	251.646	4.417	0	0	3.06	0	0	0	0	0	0	0
SM(d36:2)	131.166	425.265	0	0.001	2.747	3.339	0	0	6857.61	5728.1	169.366	217.068	21.174	32.249	0	0	0.037	0.036	0	7.578
SM(t35:2)	7832.91	17138.3	1553.16	3225.08	0.657	5.029	2930.6	773.345	1119.48	1035.27	9054.39	6244.75	66.194	48.512	3711.84	961.453	0.003	0.022	3727.98	2002.58
SM(d36:1)	329110	509522	8627.8	9891.38	342.573	1260.05	623.979	162.437	115088	66559	6537.89	7131.64	4379.7	9678.54	2328.78	111.919	23.746	23.188	348.044	141.627
SM(t35:1)	84.61	52.309	41191.4	56062.1	0.295	0	28085.9	8769.18	0	0	71767.8	76967.4	0	3.427	40048.3	10037.5	0.014	0.009	37224.5	20725.4
SM(d36:0)	103530	100759	0	138.297	45.058	124.819	0	0	4281.22	7262.13	0	0	515.32	878.006	0	0	2.56	1.958	0	0
SM(d37:6)	639.537	1362.1	0	0	11.776	31.195	0	0	28.273	9.566	0	15.609	109.914	298.41	25.331	0	1.206	1.301	0	0.015
SM(t35:0)	0	0	0	0	2.351	1.306	0	0	0	0	0	0	0	0	0	0	0.784	0.322	0	0
SM(t36:4)	3037.73	1327.25	1728.16	5272.27	0.684	2.329	1445.89	429.519	4.824	44.098	3676.52	3183.7	99.332	223.019	3154.14	689.394	0.426	0.309	3031.73	1725.29
SM(d37:3)	261514	1.51005e+06	488.369	675.512	735.304	2909.73	37.244	24.121	9054.78	7951.45	386.983	181.068	1925.22	4874.63	227.914	40.018	70.21	53.39	104.072	48.036
SM(d18:2_19:1)	123414	117395	1974.64	148.896	1.206	4.567	10.168	4.033	253.535	2075.8	70.144	79.755	3445.05	15320.4	50.911	10.762	0	0	17.069	52.834
SM(t36:3)	95.816	151.313	75.719	665.117	2.924	11.308	519.747	34.844	176.837	92.958	1707.26	1435.85	44.244	107.487	422.703	74.869	0.398	0.296	889.914	521.024
SM(t36:2)	572.935	291.915	7997.9	12967.2	2.227	4.187	18811.8	587.817	86.073	46.949	5972.05	9073.72	73.894	153.315	20034.9	6640.94	0.013	0.031	21304.9	11392
SM(d37:1)	14689.7	11242.3	0	0	30.161	51.718	0	0	517.006	1032.37	34.722	12.434	445.231	68.703	0	0.891	0.24	0.466	4.51	0
SM(t36:1)	16142.7	93205	195.213	3113.04	0.126	0.289	425.266	368.384	0	0	667.123	10745.1	8.075	42.525	3918.23	1401.32	0.074	0.094	5877.6	4813.72
SM(t36:0)	1810.4	2004.41	91487	119135	160.447	1735.96	39047.4	12522.8	1619.12	910.622	130904	136835	234.513	22.755	61001.7	16125.8	1.388	1.508	58455.4	31005.8
SM(d38:5)	0	0	32.636	107.512	0	0	17.409	5.65	36.433	362.921	218.545	220.865	0	0	39.599	15.285	0.074	0.026	10.245	41.496
SM(d18:1_20:3)	3047.74	8644.15	32.429	30.666	5.299	8.821	85.756	38.841	1282.58	1121.83	1484.86	1366.7	40.694	8.253	63.367	18.35	5.333	3.944	93.172	33.047
SM(d38:4)	0	0	50.816	46.316	7.501	12.414	10.55	2.37	195.48	80.229	163.824	27.09	0	0	20.12	7.908	0.041	0.001	15.587	6.361
SM(d38:3)	12788.5	22936	245.394	1453.16	63.131	110.491	248.134	36.332	252.441	245.166	1477.99	2360.22	216.128	585.118	110.236	21.56	8.017	5.914	184.368	46.402
SM(d38:2)	0	0	0	0	6.081	4.702	0	0	960.679	756.168	0	30.483	5.338	9.308	0	0	1.266	0.547	0	0
SM(t37:2)	250.92	703.684	30899.1	50035.4	71.075	203.002	13839.9	4638.98	57.085	8.573	41601.2	49016.4	79.6	56.896	24440.8	5391.35	0.278	0.274	20710.2	11599.5
SM(d38:1)	105599	249941	504.42	282.583	235.745	488.793	237.683	25.114	16458.9	14170.9	2837.36	922.052	4087.54	4292.24	256.845	42.895	15.279	14.765	115.448	119.221
SM(d39:6)	22384.4	53878.3	204.416	32.898	0.3	2.406	0	0	142.268	66.902	0	6.388	656.895	506.354	6.463	0	0	0	0	0.692
SM(t37:0)	0	0	1445.03	4239.06	0.194	1.499	434.033	661.119	21.323	29.379	4312.96	4718.98	1.796	0	2440.6	599.184	2.715	0.941	2071.28	1259.85
SM(t38:6)	216.86	884.431	3477.04	974.457	0.466	0.31	53.551	27.11	1.516	2.784	148.504	790.61	3.133	7.093	408.149	150.632	0.005	0.01	1160.73	118.059
SM(t38:4)	1956.48	4807.33	63850.1	146985	21.27	27.727	41152.7	13164.2	166.779	300.452	65729.8	95513.9	654.353	303.647	72145.7	13347.4	3.022	1.813	41981.6	45410.6
SM(d39:3)	12661.6	38255.8	58.892	169.241	30.054	47.749	56.862	21.341	662.356	436.211	85.313	208.81	506.154	786.137	22.047	13.788	0.152	0.123	63.091	51.504
SM(t38:3)	1534.2	6321.64	9664.44	11783.4	0.115	0.175	26170.3	3256.33	60.349	168.851	17149.9	18067.8	235.698	250.856	11680	2230.19	0.149	0.023	13849.5	2840.28
SM(t38:2)	502.335	8296.77	57112.5	43429	2.847	30.366	34704.9	8065.8	248.338	4.312	85428	43442.3	1.736	3.288	29654.2	9783.55	0.205	0.047	45873.3	14623.7
SM(d39:1)	16309.6	29288.8	16.65	0	27.332	108.623	9.69	5.91	1223.89	2616.43	53.146	0	1685.42	3315.26	0	17.11	3.379	2.145	148.846	43.148
SM(t38:1)	22218.5	48641.4	229765	213725	147.399	322.784	27009.6	6814.27	1797.58	740.717	105265	89961.6	320.798	900.949	109842	24402	16.869	9.034	49877.4	15939.9
SM(t39:7)	152.675	149.656	819398	1.13143e+06	0.288	0.986	50553.8	15384.7	168.007	1078.97	611722	661877	199.267	69.004	206803	56323.5	0.29	0.169	184931	97048.9
SM(t38:0)	0	0	0	0	0	0	0	0	755.224	618.013	0	0	0	0	0	0	0	0	0	0
SM(d40:4)	239.549	48.054	0	0	15.33	42.036	0	0	47.006	4.952	8.9	0	178.599	103.123	0.008	0	0.012	0.012	0.01	0
SM(d40:3)	408.179	715.403	3114.32	4576.67	0.112	0.496	8713.27	2758.51	242.85	575.876	52853.7	50553.5	548.245	1069.2	4892.84	1990.19	0.024	0.061	6992.49	3071.37
SM(d18:1_22:1)	69044.7	311806	329.962	649.893	818.802	2265.72	282.975	82.288	15003	14387	857.163	1294.57	10091.7	6586.35	335.916	29.752	47.346	36.486	325.542	167.401
SM(d40:2)	33292.5	17810.1	129.048	359.374	0.108	2.654	127.994	59.797	17.528	4.315	286.376	194.975	4635.51	17714.9	123.656	47.382	0.003	0.023	73.638	37.35
SM(d19:0_21:2)	311.421	182.967	3358.49	4575.56	12.07	25.725	2692.84	754.106	626.234	37.282	20696.6	20172.2	66.54	29.716	4078.56	1091.47	4.651	0.535	2729.79	1550.25
SM(d40:1)	37006.3	71875.9	442556	835138	939.767	2816.7	321190	90029.2	18872.1	7090.77	818141	807095	2609.65	2363.2	339753	88973.4	172.051	128.453	352050	225653
SM(d18:1_22:0)	360431	711263	4669.41	3494.94	6.32	28.99	4500.14	68.088	149.087	6264.19	28328.2	2127.79	9481.68	23432.7	9801.23	460.412	0.039	0.072	1143.22	7714.44
SM(d40:0)	138810	309868	134.775	688.945	200.997	577.637	460.303	76.282	2399.66	3263.87	786.068	351.335	3153.95	5636.59	329.61	23.55	45.339	31.411	401.996	110.228
SM(t40:7)	179.85	790.063	2554.09	3774.66	4.796	20.593	1272.95	130.547	13.959	5.879	1922.58	2163.44	24.542	78.929	2134.18	1038.66	0.104	0.156	2657.28	1304.25
SM(t40:6)	16861.6	55839.6	32293.8	42378.7	24.981	260.82	8440.44	2424.17	798.271	457.296	22122.7	16268.4	2824.25	3743.93	13069.6	4627.68	55.56	25.172	18723.5	9561.71
SM(d41:4)	1505.82	3216.38	2273.9	2863	0	0.268	181.731	127.563	73.922	50.619	623.264	806.607	42.477	319.606	488.666	149.498	0	0	463.044	437.025
SM(d18:1_23:3)	5489.85	11778.7	88.206	135.42	0	0.533	0	0	44.572	115.434	0	0	74.749	2.576	21.838	20.411	0	0	66.705	16.127
SM(t40:4)	4931.42	11273	2236.09	5026.59	11.376	153.373	3707.45	875.298	131.482	30.679	7175.59	8909.16	349.496	3623.79	4671.74	1502.75	0.654	1.997	6524.7	3332.27
SM(d41:3)	47196.1	101256	955.275	962.709	52.703	156.668	966.069	244.821	405.333	77.141	3217.64	2204.37	136.141	1143.12	691.002	317.599	4.536	3.582	1217.33	562.615
SM(d18:0_23:3)	3601.83	767.236	32.49	0	8.7	56.595	0	0	767.207	789.88	256.832	101.867	631.52	791.35	0	0	0.01	0.004	0	0
SM(t40:3)	127.715	179.07	7450.11	8520.83	7.057	13.53	1249.49	446.617	357.403	416.5	9226.86	9437.49	620.552	184.68	4333.93	904.452	0	0	1868.48	1071.28
SM(d18:1_23:1)	10912.8	14678.3	0	114.524	0.052	1.118	50.135	29.301	2.822	40.207	1001.97	93.55	4.269	858.469	76.422	58.325	0.049	0.053	218.809	21.987
SM(d41:2)	54754.4	86865.1	433.831	374.531	296.316	830.323	571.989	54.572	5701.18	4973.78	7733.49	7996.92	2777.38	5953.2	809.781	206.61	21.739	14.821	282.131	254.643
SM(t40:2)	43.243	353.379	45649.3	68619.5	0.798	15.688	36960.6	10951.6	13.339	22.081	236668	242359	22.043	5.258	36696.3	13381.3	0.062	0.027	42693.4	24663.2
SM(d18:1_23:0)	165991	213296	847.441	466.971	398.248	1184.49	661.551	181.096	9008.12	10327.3	914.939	1165.61	11137.9	20332.9	1088.03	378.142	45.88	54.254	1035.43	415.387
SM(t41:7)	1342.4	2637.9	605.944	961.981	11.998	64.139	9.427	9.895	260.794	186.061	347.86	293.291	87.235	61.86	303.074	42.557	0.567	0.16	229.093	82.324
SM(t40:0)	2443.01	4832.78	622.113	1053.84	5.729	15.064	376.066	31.058	828.485	655.972	3163.33	3239.79	96.015	210.57	717.952	181.459	1.2	0.678	440.365	102.087
SM(d42:5)	314.021	1216.41	50.111	61.763	11.466	35.106	29.505	4.349	40.519	25.287	155.012	80.109	30.838	1.199	0	9.072	0.624	0.36	11.119	21.786
SM(d18:1_24:4)	206.446	866.883	0	0	0	0	0	0	14.55	114.579	28.735	36.94	81.294	164.065	9.351	3.289	1.313	0.804	0	0
SM(d42:4)	63633.5	178877	4610.26	8723.52	525.296	2669.62	3439.66	1164.17	20157.7	18454	17274.4	17297.6	8258.5	11534.6	5667.27	1256.22	37.076	25.663	6168.5	2720.85
SM(d18:1_24:3)	7767.65	16900.3	2634.44	4765.74	11.15	35.7	2726.62	662.22	578.057	1246.34	5560.35	5303.82	522.574	1283.11	1791.29	362.766	2.075	1.932	2372.27	1161.76
SM(d42:3)	5153.83	12421.4	7556.18	10908.8	663.593	3591.35	2984.74	1258.71	16497.1	7517.26	20461.9	26173.9	3250.86	4384.03	4814.71	1541.96	57.649	65.674	5859.23	2879.83
SM(d18:1_24:2)	21209.6	48083.2	4795.54	37564.1	75.303	279.584	15431.1	1593.04	5989.94	5332.65	68957.5	28028.1	11909.6	7297.19	19442.8	4942.9	8.057	4.515	6537.38	7930.27
SM(d18:0_24:3)	110531	46259.2	2411.2	3216.2	30.794	60.836	7255.95	2385.42	24.564	24.466	25498.5	22430.8	103.757	2455.28	2941.43	1730.13	0.485	0.85	4779.7	2858.51
SM(d18:1_24:1)	1.48535e+06	2.78953e+06	27680.1	59526.6	5770.43	16543.1	27244.3	7156.53	126260	77624.2	81516.6	101934	65760.8	121604	26599.3	7323.76	392.838	300.708	31268.3	17487.6
SM(d18:1_24:0)	510483	958121	542608	842513	1221.24	3189.58	312844	93545.2	26694.9	23285.8	565662	440564	20782.3	41360.9	393574	87447.5	41.075	28.492	445317	237453
SM(d18:0_24:1)	53257.9	172452	6090.73	16498.1	970.046	2775.45	8246.33	2215.15	12861.2	7257.51	10509.9	14931.8	5733.56	10413.8	5248.44	1896.7	328.601	206.79	9934.69	4309.26
SM(d42:1)	10278	17774.3	18684.9	29022.5	17.18	121.769	8494.27	3433.44	882.057	499.799	32556.3	28778.8	414.991	1143.14	24393.5	9968.62	21.654	15.433	16874.7	9355.6
SM(d42:0)	189782	326889	1189.49	1446.41	353.651	977.077	2691.82	585.286	4940.34	3642	2996.18	2373.33	4976.66	7252.29	817.361	178.221	59.206	41.196	1344.76	435.119
SM(d43:6)	0	0	30.169	60.88	4.198	15.847	3.095	1.481	0	0	0	0.004	0	0	22.615	1.277	0.067	0.001	14.713	1.312
SM(t42:6)	8858.81	2552.59	3544.94	6697.1	5.176	12.782	6349.13	2864.15	66.074	241.052	4972.9	23029.1	312.796	2152.9	19094.2	286.126	1.296	1.561	19172.3	10481.3
SM(d43:5)	3812.88	5922.13	0	0	0	0.685	62.104	0	25.121	3.203	66.82	0	3.343	143.621	31.95	0	0.022	0	68.82	0
SM(d43:4)	100560	157881	312.916	275.041	70.601	248.798	992.7	271.474	1768.15	1548.18	3028.24	1697.91	1631.57	3577.52	500.482	145.443	0.846	0.709	767.775	410.873
SM(d19:1_24:3)	3369.93	5047.42	21.991	30.19	16.944	41.992	0	0	665.784	457.862	0	173.265	208.823	706.271	61.567	12.067	4.632	3.317	114.03	0
SM(d19:1_24:2)	57639.6	135748	696.144	1990.18	40.519	103.378	1345.84	481.979	511.665	707.411	9585.97	8546.46	1326.33	2224.25	1769.22	814.397	5.411	4.833	1825.88	1131.78
SM(d20:1_23:1)	29278.6	51787.3	628.812	730.667	13.544	13.105	170.606	186.031	1953.6	1796.69	1496.76	843.881	1205.81	2331.99	540.826	148.396	1.632	1.528	648.485	203.706
SM(d19:1_24:1)	7191.14	23591.2	4967.33	4583.06	61.154	288.741	1597.74	806.899	1947.77	1035.46	9388.26	6087.85	365.173	594.804	2230.57	605.719	6.897	5.514	2760.44	1380.09
SM(d43:2)	239.309	169.107	365.579	558.91	19.832	40.901	215.901	80.059	382.928	286.931	3389.69	3506.81	151.482	159.29	839.988	247.318	0.948	0.881	364.63	108.915
SM(d43:1)	12677.8	56961.4	194.049	443.388	18.208	197.964	174.605	44.725	1205.33	1116.08	1044.05	375.304	625.999	2812.97	552.451	48.278	8.666	4.359	406.737	412.957
SM(d44:7)	899.016	125.161	0	0	27.029	79.075	6.369	8.012	436.287	108.153	0	81.022	126.482	600.974	0.022	0	4.37	2.082	21.696	25.499
SM(t42:1)	11682.3	21415	377.623	828.732	72.777	224.751	682.231	134.873	3356.02	1970.9	1267.95	1703.53	740.316	1659.11	760.927	64.678	5.404	2.378	683.442	287.451
SM(d44:6)	61.375	120.638	31.58	0	6.87	23.66	8.323	2.975	80.208	66.981	0	64.415	7.982	19.416	72.197	4.77	4.142	0.197	0	0
SM(d44:5)	31937.7	62758.5	1838.64	5161.16	21.484	54.965	1524.65	625.066	148.214	407.237	7955.54	8384.6	701.226	1733.11	944.43	450.518	12.624	10.011	2469.8	1421.57
SM(d44:4)	18624.6	41980.6	3322.98	6358.25	83.976	293.366	1893.27	1555.3	1421.85	1291.45	5147.63	9420.04	1339.56	3931.49	7434.74	2430.86	11.367	8.98	6115.37	3531.03
SM(d44:3)	19560.8	34155.5	40068.1	59207	73.754	153.008	21774.5	7030.75	1296.86	1298.51	51261.6	55829	1461.78	2452.92	22427	5980.2	6.583	4.743	27829.6	16285.3
SM(d44:2)	197437	354793	5532.87	10955.3	858.744	2675.63	5306.53	1709.9	32897.8	13878.7	24404.6	18677.4	10078.6	22152.3	8148.24	2165.58	67.814	31.177	7998.85	3306.88
SM(d20:1_24:1)	4579.05	4431.19	39918.1	55827.1	68.574	113.766	12849.6	2781.19	121.654	440.924	29718.4	24203.1	64.879	257.676	11781.4	2928.66	20.649	12.681	17002.9	9564.45
SM(d44:1)	405846	859400	200554	298447	678.544	3671.6	82589.1	26142.9	50002.8	41859.9	370576	397568	33232.7	22260.7	253646	58745.5	96.924	72.09	132126	69494.2
SPH(d18:1)	2252.37	4507.98	630.224	1018.16	5.914	14.426	427.32	80.232	205.491	212.789	678.91	869.014	438.199	909.068	1216.87	198.423	1.454	1.075	1018.45	488.572
SPH(d22:1)	5.848	168.116	23.419	39.528	2.286	4.115	50.111	2.896	40.569	1.63	143.65	99.035	1.41	3.054	17.029	24.066	0.237	0.172	58.21	31.9
SPH(d24:0)	616.883	1267.59	0	2.732	0.033	0	0	0	0.888	0.842	0	0	6.854	39.623	0	4.313	0	0.005	5.341	2.181
SPHP(d18:0)	1858.24	774.273	0	0	5.441	2.742	0	0	0	0	0	0	0	1.902	0	0	0.571	0.575	0	0
ST(d18:1_22:0)	4882.52	25184.5	74.639	643.723	17.024	14.856	573.133	281.945	6.403	69.74	1886.63	1583.38	108.689	196.714	340.136	58.603	0.901	1.066	562.933	2111.27
ST(d18:1_23:1)	19.491	36.129	120.159	226.131	0	1.016	61.641	36.378	251.877	186.688	190.316	132.75	7.212	31.894	232.869	22.785	0.618	0.105	192.329	14.561
ST(d18:1_23:0)	2052.85	7274.96	559.251	549.596	0.784	3.037	656.238	126.239	300.649	248.615	2241.95	960.694	85.772	98.956	807.807	326.297	1.067	1.091	2947.97	1683.16
ST(d18:1_24:3)	24.397	17.903	29.611	73.818	23.837	77.619	442.567	8.139	45.794	10.581	145.446	173.303	12.332	52.706	31.324	161.186	0.029	0.284	680.043	431.697
ST(d18:2_24:1)	113.154	994.855	386.097	626.597	2.497	30.73	377.673	75.9	1851.49	1769.26	446.629	899.842	199.718	54.029	872.044	727.259	0	0	1643.31	738.614
ST(d18:1_24:2)	6403.98	9570.72	2786.19	970.885	12.59	120.797	191.139	207.977	336.181	30.773	2597.02	1713.7	90.068	1869.06	810.769	954.993	3.372	1.851	2478.93	1514.37
ST(d18:1_24:1)	74675.3	112095	31169.1	35034.2	169.879	613.225	10511.8	3418.07	18233.1	16240.4	23584.3	24737.4	3410.56	7806.77	25192	6044.76	18.112	12.511	22423.8	9159.74
ST(d18:0_24:1)	5482.85	10003.8	3563.81	4525.43	4.624	60.419	4706.65	1609.51	554.507	262.316	19083	21698.8	47.745	113.72	10636.2	2665.64	1.923	1.13	7292.38	4598.86
ST(d18:1_24:0)	55851.6	114388	42092.7	58786.8	36.791	94.479	15774.9	4993.34	719.624	560.648	44613	45250.5	555.209	1302.74	34880.5	7812.05	9.294	7.857	32308.6	13772.3
ST(d18:0_24:0)	6172.43	4385.19	58178.9	83860.4	5.544	23.435	22081.5	4809.28	18.225	382.229	22803.8	38542.8	255.597	117.394	5011.14	472.353	2.409	1.594	46968.6	1696.82
ST(d18:1_25:1)	673.402	1077.26	608.096	63.49	1.117	5.479	78.662	7.423	746.01	617.756	876.887	1085.7	5.9	207.324	833.847	109.072	0.1	0.03	165.079	355.432
ST(d42:2+O)	1814.37	470.122	36.666	0	54.414	179.95	20.031	4.822	3391.19	3559.2	276.081	325.66	866.1	1484.63	12.195	1.951	4.302	3.135	9.11	9.435
ST(d18:1_24:0+O)	21874.4	40611.6	57.184	0	22.852	57.427	73.966	35.193	690.68	404.348	182.604	440.593	603.741	1468.79	48.921	8.19	13.083	9.455	38.221	55.036
ST(t18:0_23:0+O)	0	0	3629.48	5182.11	0	0	3868.03	1211.89	128.669	89.182	8483.82	9470.24	8.401	0	2499.86	961.484	0.043	0	3370.34	1721.84
ST(d18:1_26:1)	3355.68	3834.84	22398.5	32960.4	2.25	57.777	9094.2	2477.55	395.813	430.857	19529.5	20143.6	548.327	1062.85	14264.5	3294.1	5.083	3.779	13365.2	6677.45
ST(d18:1_26:0)	2945.1	8129.39	12.933	23.521	0	0	29.026	10.138	0	16.949	1.668	5.726	5.636	91.736	42.212	32.481	0.044	0.025	175.319	44.361
ST(d44:2+O)	2727.01	5522.54	0	0	0	0	4.611	13.35	0	0	0	0	0.71	63.457	0	0	0	0	0	0
ST(d46:2)	13558.3	33645.3	3272.17	1739.29	0.415	1.441	4774.3	1404.99	29.083	15.271	11587.6	6114.03	118.776	431.193	3477.46	931.979	0.243	0.095	4009.42	2450.39
TG(8:0_8:0_8:0)	1737.41	8054.83	8.796	5.22	0.972	2.577	15.371	4.639	4.639	29.188	23.732	58.517	26.865	86.566	2.184	5.027	0.074	0.031	14.397	2.583
TG(15:0_6:0_6:0)	15.824	9.812	0	0	3.941	5.531	0	0	17.282	101.402	0	0	10.9	7.85	0	0	0.01	0.005	0	0
TG(30:0e)	0	0	0	0	20.899	44.609	0	0	6.987	0	0	0	3.246	0	0	0	4.45	1.919	0	0
TG(4:0_12:0_16:0)	10309.7	26100.1	0	0	0.108	0	18.371	0	52.765	45.799	0	0	90.156	779.88	0	0	0.011	0.028	0	0
TG(12:1e_6:0_16:0)	257.8	68.462	6900.55	8549.67	0	0.311	3192.62	955.359	75.279	6.418	21746.9	22577.1	0	11.438	4086.18	1589.77	0	0	3869.8	2146.51
TG(34:0e)	138.558	1046.04	1365.98	2674.93	0	0	977.511	180.613	4.921	10.185	5108.26	4162.06	7.672	0	1375.3	492.847	0	0.027	1251.59	478.932
TG(16:0_6:0_12:0)	111.668	880.771	0	0	0.249	0.186	0	0	15.937	9.79	0	0	10.196	168.843	0	0	0.238	0.055	0	0
TG(16:0_9:0_9:0)	111.553	0	936.317	1656.94	3.727	19.522	2475.8	473.647	23.788	16.795	5084.69	5086.15	11.82	215.867	1918.9	476.586	0.02	0.081	2681.04	1415.43
TG(16:0_8:0_10:0)	0	0	233.179	349.271	1.859	25.068	27.226	5.176	73.019	6.167	964.765	954.887	51.587	21.232	35.358	12.015	0.088	0.044	22.069	14.02
TG(18:0_6:0_10:0)	40.77	0	0	0	9.104	12.385	0	0	0	10.816	0	0	24.287	58.322	0	0	0.022	0.008	0	0
TG(4:0_14:0_16:0)	13639.4	21854.2	15.175	0	0.693	6.037	49.929	9.301	151.485	116.934	0	0	219.429	323.124	0	0	0.09	0.132	200.574	0
TG(12:1e_6:0_18:0)	1065.98	2617.95	46016.2	63954.1	2.367	1.003	25119.2	7440.9	58.18	203.398	142728	148935	79.878	269.739	37438.8	9452.14	0.247	0.139	30910.8	14778.3
TG(16:0_6:0_13:0)	14896.6	26269.2	0	0	85.06	151.459	0	0	1656.31	1404.24	0	115.575	759.325	2273.63	0	0	6.496	5.42	0	0
TG(4:0_15:0_16:0)	6890.99	24411.2	112.359	28.44	0	2.028	277.093	25.888	26.437	7.832	1169.88	4.634	186.077	162.854	9.241	21.691	0	0	0	68.051
TG(4:0_14:0_18:2)	6260.72	13546.3	0	0	0	0.318	0	0	16.671	8.89	0	51.838	16.582	80.398	0	0	0	0	0	0
TG(4:0_14:0_18:1)	14784	33708.3	58.797	0	0	0.259	20.556	0	4.304	1.61	0	0	182.761	329.876	36.034	0	0.01	0.037	0	0
TG(18:0_6:0_12:0)	279.068	1727.93	1937.68	2707.02	0.311	0.804	2158.04	909.684	4.927	0	9299.44	5813.83	8.857	117.917	3839.5	397.923	0	0	2934.35	2265.12
TG(18:0_9:0_9:0)	9221.6	25426.1	775.406	2952.75	6.029	22.495	3617.87	905.895	369.801	287.379	6477.44	6285.39	356.76	2021.26	1979.77	647.318	3.371	1.491	4859.76	2089.75
TG(18:0_8:0_10:0)	20.932	170.999	0	0	36.204	107.714	15.793	8.957	78.504	16.413	61.764	36.346	8.292	18.542	24.442	0	0.065	0.23	24.405	11.167
TG(4:0_16:0_16:0)	35769.6	138736	132.942	303.039	2.927	11.144	456.187	318.826	196.092	166.915	341.151	732.095	530.301	1114.62	135.193	9.148	0.153	0.241	357.46	226.907
TG(38:6e)	6340.41	27325.2	104.193	49.636	7.81	15.229	12.619	3.462	75.058	24.289	20.22	0	32.183	54.468	115.401	40.61	0.135	0.174	43.079	40.214
TG(12:1e_6:0_20:4)	11837.1	20305.8	11918	16914.5	28.213	90.47	7123.4	1699.19	1512.66	2044.95	14991.8	14264.6	944.677	2707.54	6620.21	1622.85	0.946	0.609	6914.54	4418.5
TG(12:0e_6:0_20:4)	2440.64	5181.28	5005.84	9509.81	304.643	1032.84	10803.8	3252.04	11874.2	5293.5	20877.5	25751.5	194.46	158.687	6002.6	1180.65	23.447	17.352	10614.9	5370.21
TG(4:0_15:0_18:1)	7764.26	15471.3	0	0	0	0	0	0	17.441	5.561	0	0	77.69	126.022	0	0	0	0	0	0
TG(18:0_6:0_13:0)	2320.3	5007.18	0	0	56.809	196.343	0	5.045	2546.11	2473.21	30.811	0	1511.27	2949.6	0	0	1.005	0.362	0	0
TG(15:0_6:0_16:0)	260.608	7025.37	0	0	119.463	362.873	68.347	0	907.767	769.151	0	0	487.555	957.136	0	0	12.127	9.769	82.146	0
TG(4:0_16:0_18:2)	22328	37565.2	233.966	182.404	0	0	314.441	53.373	15.891	0	715.281	634.012	174.206	494.367	159.826	61.618	0.015	0.002	434.229	119.441
TG(4:0_16:0_18:1)	16188.5	97566.5	0	117.677	0.369	0.803	150.894	33.784	0	4.554	118.08	314.48	179.777	333.012	62.729	0	0.286	0.096	53.259	27.809
TG(4:0_16:0_18:0)	96617.7	187601	0	0	6.309	18.885	158.627	24.057	319.745	260.931	668.232	208.651	1238.22	2665.22	0	0	0.469	0.271	121.265	18.782
TG(12:0e_6:0_22:5)	1612.63	712.349	58.826	76.942	29.873	87.281	946.189	57.009	291.831	186.377	161.633	261.11	119.59	276.48	834.171	153.589	2.484	1.847	577.3	442.302
TG(12:1e_10:3_18:0)	3717.6	8181.77	0	0	0	0	0	0	0	0	0	0	0	28.259	0	0	0	0	0	0
TG(15:0_6:0_18:1)	8321.16	17191.3	7.539	18.044	0.256	0	0	0	14.998	16.806	18.233	174.941	58.805	214.658	11.148	2.053	0	0.023	6.097	1.149
TG(18:0_6:0_15:0)	21560	12052.2	2462.07	4215.53	134.099	454.241	6784.05	1833.69	3763.37	3239.84	13940.9	13768.7	1667.56	4017.43	3313.08	725.93	6.696	1.565	7457.1	3683.39
TG(18:1_11:1_11:1)	1054.2	224.14	0	0	0.713	3.405	0	0	88.487	58.101	0	0	132.825	435.097	0	0	0.201	0.149	0	0
TG(4:0_18:1_18:2)	13468.9	26975	0	0	0	0	0	0	0	0	0	0	176.975	356.144	0	0	0	0	0	0
TG(18:0_10:0_12:2)	1351.57	3937.55	0	0	0.11	1.187	0	0	8.642	6.93	0	0	66.261	190.029	0	0	0	0.005	0	0
TG(4:0_18:1_18:1)	20035.8	36765.7	0	0	0	0	0	0	0	0	0	0	244.52	466.368	0	0	0	0	0	0
TG(10:0_12:0_18:1)	104343	201955	0	0	4.581	14.601	0	0	189.732	152.62	0.012	0	943.178	2015.78	0	0	0.14	0.089	0	0
TG(16:0_10:0_14:0)	52046.8	114264	0	0	5.597	16.827	0	0	178.935	152.6	0	0	400.749	781.308	0	0	0.356	0.043	89.187	0
TG(42:6e)	882.559	487.44	0	310.807	6.17	31.507	0	0	394.923	419.22	442.318	0	230.245	369.559	278.387	67.068	0.098	0.095	393.892	267.339
TG(15:0_10:0_16:0)	6032.35	13562.4	0	0	4.76	10.253	8.445	0	84.454	47.003	0	0	45.739	54.037	0	0	0.404	0.342	0	0
TG(16:1_12:0_14:0)	46621.5	100257	0	0	19.57	68.26	0	0	790.885	641.199	0	0	632.415	1298.13	0	0	2.138	1.592	0	0
TG(14:0_14:0_14:0)	40003	73490.2	0.078	0	32.867	95.328	42.743	0	816.886	810.107	0	61.394	724.534	1365.88	26.866	0	3.464	2.815	0	0
TG(20:3e_6:0_18:2)	1100.63	1551.74	565.873	775.476	6.113	22.051	457.42	62.721	203.041	151.098	856.806	708.783	97.025	264.095	962.439	253.306	0.764	0.086	562.675	484.501
TG(15:0_10:0_18:1)	9311.08	18761.1	0	0	15.86	54.305	0	0	418.064	336.645	0	0	247.819	402.663	0	0	1.708	0.155	0	0
TG(16:0_13:0_14:0)	15017.3	26794.8	0	0	19.026	105.433	0	4.42	468.082	690.108	0	120.184	500.914	957.486	0	0	2.179	1.539	0	0
TG(8:0_18:1_18:2)	14384.8	29693.3	0	0	35.861	100.974	0	0	1685.26	1441.75	0	0	1316.59	2771.12	0	0	4.026	2.922	0	0
TG(16:1_14:0_14:1)	33410.1	71670.1	0	0	82.053	247.515	0	0	3147.34	2646.46	0	0	1915.28	3565.02	120.107	0	8.054	5.899	0	0
TG(16:1_14:0_14:0)	81527.2	172913	84.253	86.862	188.734	587.569	87.595	5.529	6502.11	5497.96	1475.49	0	4472.19	8978.2	28.966	54.711	20.433	16.161	0	29.217
TG(16:0_14:0_14:0)	67301.9	144863	127.458	218.964	163.327	504.981	87.639	9.726	4879.82	3946.68	99.142	716.445	3192.44	6176.17	228.956	25.887	22.428	17.04	144.18	35.311
TG(14:0_13:0_18:3)	3897.86	6319.69	0	0	15.601	49.681	0	0	645.233	536.217	0	0	394.091	848.67	0	0	1.973	1.356	0	0
TG(15:0_14:1_16:1)	12798.8	26429.4	0	0	38.9	113.631	0	0	1234.56	1113.63	186.424	0	607.318	1355.19	0	0	4.194	3.139	0	0
TG(15:0_14:1_16:0)	0	0	10476.7	14902.4	0	0	12001.2	3311.92	0	0	29777.6	30833.3	0	0	18936.6	4264.58	0	0	11701.4	6359.86
TG(15:0_14:0_16:1)	22670.8	48394.1	0	0	75.164	236.464	37.533	0	1763.18	1532.26	0	0	1043.63	2364.4	0	13.463	1.494	1.124	0	0
TG(15:0_14:0_16:0)	46816.4	83393.5	69.494	114.357	89.764	221.703	140.964	38.798	2148.41	1652.53	912.86	445.439	2544.76	2427.44	186.207	36.339	12.498	9.182	82.438	111.567
TG(18:3_14:1_14:1)	20565.7	36537	0	66.884	68.397	250.451	52.007	0	3865.77	3330.49	0	0	2880.79	5849.31	0	21.364	6.878	5.232	0	0
TG(14:0_14:1_18:3)	10763.7	18666.5	162.426	223.633	64.748	219.212	47.475	5.717	4216.93	7058.98	0	156.444	2938.84	11800.4	89.087	20.683	11.366	9.909	187.692	0
TG(18:4_14:0_14:0)	17577.6	35630.6	204.874	124.423	41.51	683.926	40.916	26.657	2706.3	2326.86	250.346	0	1858.23	3751.75	189.127	17.502	22.995	17.202	58.449	0
TG(16:1_14:1_16:1)	77163.6	118612	190.676	493.172	186.824	242.501	57.119	0	12632.7	528.733	536.078	125.529	7587.67	800.837	203.401	52.186	23.449	7.001	94.977	0
TG(14:0_14:0_18:3)	2684.79	4362.62	0	0	4.675	13.766	0	0	88.908	65.985	0	0	32.187	0	0	0	0.897	0.68	0	0
TG(46:2)	227.451	0	11405.7	15387	1.039	1.181	13026	3862.59	812.7	707.283	238066	248750	53.716	16.253	27590.7	7279.36	0.081	0.442	17908.7	9140.65
TG(16:1_14:0_16:1)	188955	368780	78.735	578.135	610.477	1837.62	205.289	26.203	19640.3	16652.3	3507.36	63.025	14419.9	29978.4	3578.91	73.618	70.753	52.448	144.537	194.221
TG(16:0_14:0_16:1)	296390	609312	1633.43	2046.45	847.279	2517.87	157.704	120.952	31245.2	25945	2752.67	2307.67	20061.5	40863.5	3411.22	675.853	114.364	91.002	1045.46	179.689
TG(16:0_14:0_16:0)	153635	322679	1432.29	2102.93	420.832	1346.03	874.343	339.032	14267.5	12668.3	2133.08	4270	9002.07	16085	2476.61	598.17	65.275	46.23	525.424	568.384
TG(18:4_13:0_16:1)	3467.25	4868.45	0	233.786	19.313	18.836	64.575	0.801	1370.51	1202.31	0	220.586	973.635	1983.31	96.751	0	2.125	0.878	119.014	20.56
TG(15:0_14:1_18:3)	0	32.986	1654.4	4293.9	0	0.242	1407.29	309.718	0	0	11095.9	10289.7	2.547	0	7145.27	3247.85	0.003	0	6631.06	1920.71
TG(16:1_13:0_18:3)	15506.4	30178.4	66.093	298.939	68.223	206.911	112.294	16.566	2525.5	2106.33	422.273	0	1531.03	3075.9	73.832	0	4.736	2.971	74.359	43.93
TG(16:1_14:1_17:1)	27543	56663.4	0	0.041	113.309	325.608	0	0	3251.29	2767.27	109.637	0	1175.72	4146.03	0	16.735	4.75	3.682	0	0
TG(15:0_16:1_16:1)	59405.3	126942	0	515.306	77.515	614.007	25.169	21.285	5341.75	5089.51	118.636	194.089	4270.72	8115.72	143.197	222.694	16.908	13.864	22.207	30.204
TG(16:1_14:0_17:1)	24403	62929	27.951	215.663	101.648	528.858	12.584	10.17	4365.77	2783.65	9.787	305.969	2637.42	4328.29	207.42	45.139	20.437	14.832	38.937	0
TG(15:0_16:0_16:1)	91340.8	191070	121.159	359.173	283.442	145.933	105.785	54.999	10252.3	8683.12	315.416	146.966	5392.26	10187.2	310.95	144.474	4.353	3.248	323.477	68.662
TG(15:0_14:0_18:1)	2912.66	4750.53	257.02	201.472	9.157	31.597	58.993	32.488	171.897	12.512	635.874	272.962	81.212	134.743	167.053	11.159	2.045	1.233	124.711	22.283
TG(16:1_14:3_18:3)	6701.12	16777.1	146.495	529.061	49.086	140.956	310.224	17.219	2269.86	1385.22	1005.86	1109.35	1523.07	2914.63	378.768	30.657	2.362	0.861	280.723	119.606
TG(15:0_16:0_16:0)	159186	342314	237.29	124.858	453.8	1469.84	221.213	33.72	13142.6	9463.65	608.019	788.483	10622.4	16849.7	345.794	70.559	57.01	43.102	396.396	106.419
TG(16:0e_16:0_16:0)	679.359	1277.25	0	0	3.449	9.999	0	0	223.852	184.689	0	0	68.707	107.847	0	0	0.41	0.316	0	0
TG(12:0_18:3_18:3)	23619.6	43573.1	149.93	179.235	180.078	719.164	90.985	13.719	11715	7872.87	47.846	981.704	5736.19	10664.6	150.103	43.822	9.964	7.812	154.926	115.657
TG(16:1_14:1_18:3)	132831	281665	856.105	407.497	218.125	110.019	102.604	66.005	10420.2	21194.7	274.009	314.107	16825.3	34207.7	821.06	52.456	28.162	52.627	305.955	77.417
TG(16:1_14:0_18:3)	282912	617811	349.722	818.001	1167.87	3532.61	121.531	32.229	40945	33671.7	345.713	2059.45	23750	43184.1	783.357	550.915	45.814	33.981	593.882	298.901
TG(18:4_14:0_16:0)	1445.93	12019.7	0	0	17.692	115.708	0	0	525.787	375.818	0	0	251.572	86.776	0	0	5.949	5.235	0	0
TG(16:0_14:0_18:3)	446780	652589	964.948	1060.04	1408.58	9240.26	535.681	179.881	88044	60538.6	6923.13	2534.09	54627.5	105437	4390.56	3834.71	410.179	266.627	1512.32	824.431
TG(6:0_18:1_24:1)	5759.16	34314.5	3113.92	3305.57	39.303	63.088	2963.72	604.221	2841.33	2439.27	19797.9	18229.9	579.738	1066.05	5292.14	1317.94	0.636	0.682	3484.99	1488.6
TG(16:0_16:1_16:1)	600254	1.16174e+06	2408.09	6840.78	1924.52	5821.4	1089.73	275.672	74811.2	61002.6	5029.21	13785	48198.4	97059.9	5553.61	921.865	262.873	197.246	3123.2	2230.26
TG(16:1_14:0_18:1)	659793	1.20868e+06	565.21	2155.52	1790.04	5917.94	91.823	271.625	79077.8	65850.6	3335.91	3992.43	51920.7	104981	13602.3	2060.92	279.04	208.639	284.031	253.361
TG(16:0_16:0_16:1)	670549	1.34096e+06	3869.65	6431.57	2103.28	6762.86	3327.25	5185.97	83757.1	71958.4	10026.3	13399.9	57254.3	98616.5	6837.3	2089.1	256.956	193.522	3713.12	2312.62
TG(18:4_13:0_18:3)	7026.85	13877.3	434.883	444.951	30.145	103.599	111.826	39.752	855.58	1163.79	187.379	865.1	988.267	2012.55	620.312	151.338	2.286	1.173	60.598	154.081
TG(16:0_16:0_16:0)	318027	683252	5795.52	10775.9	651.824	2087.65	5073.85	1496.91	19871.9	17155.4	14466.6	19469.9	14580.3	28279.2	19949.7	1976.93	101.476	25.479	7606.43	3921.26
TG(18:3_13:0_18:3)	6412.31	16986.4	150.453	897.592	84.545	260.728	271.33	100.724	3199.77	2658.73	4106.52	537.174	2301.28	4629.6	729.675	246.371	6.056	3.299	519.5	252.871
TG(18:4_14:0_17:1)	30097.6	59604	134.302	225.995	188.701	575.166	100.083	31.412	6529.27	4906.2	627.703	213.488	389.495	3089.9	197.828	46.469	22.537	15.827	155.29	86.871
TG(15:0_16:1_18:3)	24823.4	87309.1	101.629	67.098	218.934	910.622	0	7.422	7795.52	6570.2	389.582	210.609	5584.15	11424.3	373.201	88.266	13.047	6.953	80.958	22.686
TG(18:4_15:0_16:0)	4868.87	8805.02	63.754	191.065	1.326	1.552	107.734	44.677	174.734	196.644	237.769	162.311	90.598	211.338	39.726	49.103	0.174	0.829	57.599	104.952
TG(16:1_16:1_17:1)	86348.7	82733.1	238.742	727.074	235.831	675.247	171.952	44.365	12312.8	10725.9	402.275	149.577	6745.47	12961	67.301	52.02	23.499	23.248	337.633	105.852
TG(15:0_16:0_18:3)	3660.05	395.883	259.738	281.733	12.068	42.452	98.278	5.396	335.276	251.243	395.916	367.093	148.064	276.478	32.204	15.2	2.145	1.868	50.891	92.07
TG(18:4_14:1_18:4)	399.585	15864.7	107.862	59.275	16.157	61.196	19.851	16.745	1454.01	1204.9	129.885	62.692	1492.63	1514.06	0	9.656	0.372	0.573	35.1	26.112
TG(15:0_16:1_18:1)	173437	352437	533.805	1592.77	683.696	1993.82	194.18	100.168	21629	16461.3	784.512	440.733	12700.2	25754.8	265.028	33.88	79.526	58.597	338.787	170.655
TG(18:1e_16:0_16:1)	2237.75	4037.06	19.354	13.449	7.75	26.605	19.152	5.637	294.509	228.529	76.299	20.324	84.334	183.147	9.434	2.524	0.788	0.522	61.045	11.808
TG(18:4_14:1_18:3)	29475.5	55191.2	0	112.057	191.976	581.294	0.039	0	8442.37	7342.18	134.915	18.099	2707.69	4814.11	34.234	51.357	10.633	9.605	88.44	22.052
TG(15:0_16:0_18:1)	332338	693691	363.156	180.643	1162.35	3645.28	236.447	91.186	43355.6	39492	1381.32	5208.27	24145.8	51646.8	399.532	83.955	141.066	102.416	558.222	82.896
TG(18:1e_16:0_16:0)	3601.74	8360.81	0	0	21.07	59.27	0	0	1242.85	1000.83	0	0	345.527	624.62	0	0	1.984	1.443	0	0
TG(18:3_14:1_18:3)	143940	304939	68.216	145.779	737.742	2299.03	19.51	0	28761.7	24508.8	423.58	1040.73	9526.39	9658.33	125.565	62.191	32.816	22.802	147.686	111.426
TG(18:4_14:0_18:3)	22095	43853.4	241.23	1076.21	134.041	343.13	155.891	252.229	6065.19	4494.99	1211.84	201.003	4532.83	9253.79	550.945	57.91	25.662	61.832	397.458	392.357
TG(16:1_14:0_20:5)	111954	216446	698.812	269.388	663.718	3063.51	188.069	80.786	36117.8	50353.3	1193.83	395.531	14379.7	24140.1	578.695	193.835	133.67	64.317	177.953	76.124
TG(18:4_16:0_16:1)	160109	902740	378.239	1096.18	1528.73	4803.05	819.383	78.523	85114.3	18374.8	2320.34	1721.54	9166.5	23873.5	2943.5	372.966	94.346	139.368	879.52	761.368
TG(16:0_14:0_20:5)	165232	304749	4249.29	8637.77	728.146	2159.12	5953.64	1152.53	19497.5	16032.6	20359.8	17219.6	16016.9	29645.7	15467.1	2363.51	152.479	111.822	11131.8	2977.69
TG(16:0_16:1_18:3)	279874	527392	2926.05	2808.31	2292.73	7511.87	2574.17	520.793	96233.8	59600.9	6799.1	10872.7	37661.7	87927.9	6156.66	1857.05	262.461	188.579	4596.97	2626.77
TG(15:0_15:0_20:4)	22210.5	47965.9	10.544	141.235	56.445	170.465	65.603	76.406	1468.68	1200.79	130.217	524.402	726.515	1372.57	166.714	67.983	8.452	7.101	38.384	31.117
TG(16:0_16:0_18:3)	3110.91	1082.14	4406.34	7329.3	17.984	52.907	2857.77	689.496	572.352	489.233	14944.2	6811.61	380.054	699.415	7639.06	1689.68	0.345	0.507	4898.39	2662.33
TG(16:1_16:1_18:1)	920582	2.1213e+06	1172.2	1395.28	3294.34	10281.6	720.814	121.888	129316	111831	3801.55	20450.9	83747.5	166791	1648.73	361.953	462.458	364.826	11410	279.089
TG(16:0_16:1_18:2)	776.51	965.841	210.306	842.73	1.495	7.383	566.106	165.478	60.3	144.147	573.512	1749.36	91.193	393.635	83.121	300.628	0.153	0.104	624.325	414.132
TG(16:0_16:1_18:1)	2.69879e+06	2.71367e+06	10233.4	14347.4	7454.26	24599.6	7018.45	5768.39	306686	267545	29452.4	32583.9	207630	410618	14694.3	4896.16	773.76	445.818	8087.63	5237
TG(18:4_15:0_18:4)	15117.4	30200.8	380.776	497.745	80.498	257.846	154.225	248.436	2924.01	2500.91	3690.93	5293.64	2020.51	4331.91	3370.8	708.938	3.103	2.898	60.365	617.955
TG(16:0_16:0_18:1)	1.32983e+06	2.90129e+06	24006.1	37989.2	4301.41	13284.7	21715.6	7774.01	161002	131543	60926.9	68764.9	96027.6	206680	36370.6	14909.5	496.01	358.359	43397	16183.8
TG(18:4_15:0_18:3)	37158.5	72814	2839.84	3803.41	196.842	608.587	1616.96	558.217	6886.04	5720.39	1515.86	2592.35	4339.52	9095.9	938.302	438.656	12.896	9.67	631.201	1901.68
TG(18:0_16:0_16:0)	407376	939471	299.516	758.689	2118.64	4888	491.004	97.822	33173.3	25899.9	3474.2	11089.1	18295	37584.9	1520.93	214.902	271.452	155.995	506.727	106.527
TG(51:6)	35165.3	80808.9	900.973	2288.43	5.925	111.382	879.565	380.505	24.105	1600.14	5599.43	4326.71	1626.23	1992.82	6200.65	755.06	1.671	1.276	768.983	1199.49
TG(18:4_15:0_18:2)	12585.8	32926.6	716.541	1689.06	337.267	320.871	382.155	146.729	2891.85	10849.6	1288.55	1482.13	2803.63	6531.68	79.048	167.21	33.747	27.95	969.757	466.532
TG(15:0_14:0_22:6)	9073.14	26010.1	4263.12	15173.5	99.915	526.089	8760.34	2800.96	838.09	3364.7	28969.4	26367.6	2015.46	4112.43	4472.8	900.638	11.57	10.784	5732.85	2611.83
TG(16:1_17:1_18:3)	438.56	31287.6	585.64	513.447	480.355	1588.96	435.144	91.82	4592.35	3956.94	1265.38	814.387	3602.03	6469.97	21.501	33.021	31.215	25.824	777.38	401.342
TG(15:0_16:0_20:5)	10498.1	16741.9	8071.57	15310.9	134.294	228.941	8338.68	2381.26	2494.38	2109.13	22302.3	24925	2433.45	4216.32	8771.84	1977.94	4.519	3.851	11955.7	5472.95
TG(16:0_17:1_18:3)	165715	358596	2229.41	3487.1	758.559	2241.21	1173.41	230.212	20835.5	17202	5527.17	7043.81	12448.1	26726.2	1260.43	1252.27	95.761	68.607	2325.18	1479.26
TG(16:1_17:1_18:1)	221647	463199	1268.5	199.552	979.282	2799.38	222.472	38.592	30443.3	22334.2	534.361	717.937	16676.5	34019.2	156.53	30.862	108.392	80.641	234.198	195.459
TG(16:0_17:1_18:2)	87.107	239.797	231.614	128.523	2.841	6.305	43.756	8.159	164.493	24.756	856.701	63.993	7.884	237.082	158.676	51.775	0.752	0.498	198.213	162.08
TG(16:0_17:0_18:3)	14450.6	18475.5	29.897	3.87	12.387	31.362	6.553	6.007	306.953	274.183	14.386	168.046	351.956	1119.43	88.471	6.036	1.803	1.118	13.388	14.7
TG(18:1e_16:0_18:2)	1860.23	3354.49	0	0	8.012	17.97	2.458	0.46	294.959	208.998	0.043	0	90.772	193.147	0	0	0.638	0.52	3.711	1.377
TG(52:9)	3685.49	12059.3	36965.5	52598.3	6.715	16.647	3681.86	1015.92	129.677	151.113	32413.9	109039	239.269	435.597	99546.6	24808.2	0.023	0.055	10085.2	5086.12
TG(18:4_16:1_18:4)	110003	226848	459.069	2804.4	477.904	1445.68	680.688	42.816	22443.8	18716	1538.4	3090.65	18934.8	37123.2	1707.35	289.762	16.9	14.731	353.268	211.255
TG(16:0_17:1_18:1)	442623	1.00035e+06	195.344	549.534	1736.79	5254.57	219.253	30.121	61661.8	51826.3	1023.47	1732.17	37704.7	74316.9	470	102.714	194.908	138.649	736.335	93.555
TG(18:1e_16:0_18:1)	4728.44	9892.68	254.566	310.171	21.162	59.128	403.243	61.207	1348.44	1188.03	29.594	1053.6	350.644	741.336	127.936	45.717	2.336	1.638	748.978	135.866
TG(18:4_16:1_18:3)	281811	571756	6302.41	10671.9	1238.27	3805.88	292.949	195.446	31145.2	13304.9	3232.1	3612.63	14486.4	68608.2	2029.63	846.747	65.8	47.516	1106.88	684.598
TG(16:0_17:0_18:1)	378320	764976	211.824	149.26	2073.34	6338.53	2897.79	891.926	73903.9	62242.9	646.998	581.117	43397	82697.5	453.141	144.996	210.612	148.458	5856.21	649.951
TG(18:0e_16:0_18:1)	3043.95	6101.79	4.345	4.175	14.552	45.907	8.622	2.73	1282.66	1166.29	6.219	27.684	267.428	486.318	1.398	0.804	1.468	1.151	12.541	0.297
TG(52:7)	592.724	2278.67	261660	415449	0.525	0.808	179613	49606.8	14.104	5.894	676986	709436	8.546	13.184	542233	121286	0.266	0.203	285686	177406
TG(16:1_18:3_18:3)	87943.5	743108	815.487	706.071	1317.42	3867.47	539.993	45.482	22797.9	38412.8	681.802	2426.12	28613.2	64028	769.881	465.516	98.273	44.294	698.215	214.057
TG(18:0_16:0_17:0)	96076.6	148868	34.324	101.576	159.519	535.444	24.327	5.699	4763.8	3551.22	118.114	65.82	5824.06	11552.7	91.785	16.396	14.227	12.193	150.696	24.036
TG(20:0e_16:0_16:0)	848.006	1536.47	0	7.91	4.566	11.635	0	1.199	287.564	223.031	0	0	116.658	216.758	0	0	0.951	0.706	0	0
TG(16:0_18:3_18:3)	349956	1.6344e+06	709.154	1463.59	2757.68	8371.75	897.45	141.212	139292	128521	9194.62	4746.57	36068.3	53598.3	4917.52	2609.79	350.404	264.842	1587.41	959.844
TG(16:0_16:1_20:5)	18552.4	28184.4	707.355	646.166	41.568	161.111	401.321	15.791	1948.15	1727.73	1359.67	446.65	552.166	1196.04	976.358	201.914	11.274	6.373	166.425	195.563
TG(16:1_18:1_18:3)	417821	3.08032e+06	2049.91	2752.9	5629.32	17674.8	1099.28	60.967	75435.7	81906.2	3371.76	14717.8	65118.2	61300.3	7299.49	4438.99	339.782	256.122	2805.38	2260.52
TG(16:0_18:2_18:3)	43454.4	48085.9	108.27	288.482	123.839	391.051	44.982	158.872	3373.56	2848.29	494.575	96.098	1642.07	1883.36	363.79	129.991	11.832	7.477	120.152	53.793
TG(16:0_18:1_18:3)	810093	1.63022e+06	6796.03	10717.7	3842.32	12038.3	3748.85	1393.52	141049	145934	22095.9	26242.7	70036.4	143731	11067.7	2801.84	473.557	347.307	9819.18	4814.68
TG(16:1_18:1_18:2)	560624	956136	35334.8	1819.31	5251.49	19105.2	2805.44	267.353	106417	88198.3	11075.2	7890.18	66330.2	117081	6474.14	2088.1	887.388	733.991	1953.44	1008.25
TG(16:1_18:1_18:1)	1.10312e+06	1.90311e+06	1348.84	1618.34	3518.81	11816.4	270.809	629.411	162770	141070	7006.98	5911.5	101471	125796	3207.2	986.773	441.255	320.441	993.809	350.466
TG(16:0_18:1_18:2)	1192.54	1746.42	339.718	1310.95	1.816	13.225	1851	486.347	115.333	216.952	626.646	2125.92	196.171	508.547	1250.74	360.062	0.263	0.176	736.01	484.557
TG(18:4_17:1_18:4)	15138.6	28124.4	1521.44	1507.94	95.772	201.347	1170.14	273.797	3014.2	5112.12	3172.31	5322.9	3916.07	3470.5	930.346	390.803	4.757	4.353	1023.03	1492.91
TG(16:0_18:1_18:1)	1.33074e+06	2.69752e+06	1721.25	2315.45	5067.05	15167.1	280.851	230.776	172170	134417	2664.5	5381.15	92411.8	199471	2473.93	107.423	460.314	400.35	961.592	902.749
TG(18:4_17:1_18:3)	15750.1	23815.8	4984.99	10357.9	218.457	723.232	9092.07	2889.82	4502.24	1844.39	27897.7	27338.6	1120.77	6874.3	10246.1	1349.05	21.012	15.204	9978.51	4978.1
TG(18:0_16:0_18:1)	1.00583e+06	2.15726e+06	1567.78	1473.77	3554.47	10218.2	928.37	138.762	129169	106660	4065.74	6973.01	70819.3	146395	3800.21	386.114	374.918	267.205	2126.81	200.912
TG(18:3_17:1_18:3)	121066	119484	2964.56	8271.74	435.684	1115.93	4973.23	1628.19	8457.03	11066.6	14802.7	19146.9	3714.93	18440.1	6188.13	753.465	40.97	29.73	5633.38	2363.41
TG(18:0_16:0_18:0)	25172.9	54460.8	21.163	18.295	102.832	283.233	65.203	4.225	714.826	680.206	124.048	66.383	795.823	1370.11	17.071	1.32	9.675	7.315	13.108	9.485
TG(17:0_18:3_18:3)	3306.52	9357.35	76130.6	62576.9	83.257	247.167	41144.6	7675.91	1997.53	1659.38	100804	105375	34.409	1695.58	6771.79	13453.8	8.353	2.401	51344.8	23651.4
TG(18:3_17:1_18:2)	168721	42760.3	263.237	2.489	107.291	2101.65	5485.56	21.458	18197.5	1246.8	17622.6	9919.32	2745.09	1636.11	67.228	39.95	86.876	10.824	46.827	166.272
TG(16:0_17:1_20:5)	19198.2	139844	11114.5	23643.9	60.3	441.991	11714.1	3677	2021.89	15205.5	35703.3	34555	13231.5	28818.2	13044	3941.56	8.103	63.325	16207.3	8619.6
TG(18:1e_16:0_20:5)	1634.19	454.627	4.346	395.876	1.737	4.602	188.941	29.44	70.596	158.798	150.602	305.496	37.682	188.38	2.927	66.647	0.212	0.062	272.504	102.307
TG(18:2_17:1_18:2)	59582.5	29261.6	9411.27	14950.6	221.226	565.956	6659.79	1713.4	4341.96	3992.71	12310.6	20933.7	6263.51	2866.07	11967.1	3599.27	32.923	22.539	8907.85	2466.77
TG(18:1e_16:0_20:4)	1092.27	2239.78	0	0	5.789	23.641	0	0	314.971	194.886	0	0	72.587	196.878	0	0	0.774	0.537	0	0
TG(18:4_18:3_18:4)	9208.74	6740.36	17166	23793.5	46.572	148.247	10180.2	3089	774.675	1442.08	22655.2	24814.7	2619.54	5366.06	10841.6	2706.11	9.157	7.174	11749.6	6007.24
TG(16:0_17:0_20:4)	130812	282635	440.302	565.522	449.187	1199.7	170.178	47.865	20700.9	16876.5	905.852	606.435	11876.2	25231.1	325.602	98.14	50.142	26.148	526.382	203.156
TG(19:1_16:0_18:3)	33500.2	70996.5	40.082	33.274	88.412	175.174	30.978	10.504	3203.75	2573.95	130.783	470.764	1736.47	3647.06	392.748	39.204	12.718	9.162	24.623	4.379
TG(18:4_18:3_18:3)	129359	37147.9	2151.75	3587.2	1160.98	3496.28	275.061	612.485	43542.1	38048.5	1307.4	4120.81	17656.8	55813.2	1259.1	175.571	67.871	57.231	581.964	620.895
TG(18:1_17:1_18:1)	240126	514246	796.702	905.527	1065.03	3224.13	995.548	164.078	31800.9	27367.8	701.788	2683.31	17378	36843	645.748	140.735	117.583	85.651	1480.97	564.279
TG(18:0_17:0_18:3)	4810.64	12676.7	35.181	17.109	18.73	161.129	683.466	2.915	163.844	162.863	3306.07	85.489	237.565	447.25	33.041	5.948	3.805	5.098	38.775	28.87
TG(18:1e_18:1_18:1)	1607.34	3335.57	1	3.614	6.966	16.779	0.987	0.712	390.035	362.48	1.252	5.583	88.205	214.842	0.658	0.105	0.77	0.555	2.953	0.142
TG(18:3_18:3_18:3)	410126	832607	884.809	490.964	2127.53	6419.52	499.099	108.668	50846	76679.5	219.918	2537.27	28541.2	67795.2	1062.81	324.123	165.968	121.885	592.839	76.992
TG(17:0_18:1_18:1)	28448.9	48920.5	116.861	240.465	68.158	208.227	38.796	42.566	2164.66	1760.44	481.984	432.452	1262.77	3767.89	615.872	55.667	8.162	5.68	167.179	27.487
TG(18:0_17:1_18:1)	541.256	778.936	27.547	6.369	4.192	23.187	106.54	30.255	72.787	182.183	664.996	334.394	114.227	185.193	56.328	24.764	0.326	1.244	148.577	70.826
TG(18:0e_18:1_18:1)	2485.24	4947.29	17.237	16.797	11.22	32.091	38.973	11.223	757.464	683.443	119.271	117.065	182.295	370.962	79.255	1.566	1.176	0.874	72.359	20.447
TG(18:4_18:2_18:2)	268849	537735	332543	526040	687.604	11428.4	242439	68436.7	15400.2	13064.2	990897	1.06692e+06	28787.2	42412.5	670952	88127.2	259.202	186.909	456843	237910
TG(16:1_16:1_22:6)	190701	366559	4102.17	20009.1	994.604	3511.01	8030.89	827.676	42172.4	32212	9792.3	4575.79	22619.7	39390.8	4345.28	1307.62	131.072	101.061	3708.67	1864.11
TG(18:0_17:0_18:1)	171386	337585	114.982	38.688	804.989	2443.48	26.236	18.257	32780.2	26844.9	176.861	93.861	17645.8	37234.4	62.17	26.148	70.722	48.975	65.012	44.857
TG(16:0_18:1_19:0)	3463.77	1428.29	38.498	123.578	15.799	4.299	36.851	6.224	180.882	632.128	170.086	92.862	432.316	187.028	260.41	44.518	1.06	0.651	132.766	10.87
TG(20:0e_16:0_18:1)	1741.6	3345.03	6.849	10.78	7.187	23.085	2.137	2.29	732.622	640.192	50.006	7.987	182.098	337.004	14.667	5.14	0.976	0.721	20.157	44.446
TG(18:1_18:3_18:3)	494928	1.15117e+06	628911	1.06194e+06	6041.32	10340.1	443084	122412	124110	106819	1.86379e+06	1.87459e+06	57795.5	136265	1.0858e+06	265190	544.825	275.215	747894	430212
TG(16:0_16:1_22:6)	50108.3	98759.6	145.769	221.166	73.535	254.924	73.716	29.207	2070.35	2106.12	485.905	749.984	1722.91	3394.01	99.268	51.224	9.689	6.748	577.899	23.519
TG(18:0_16:0_19:0)	43233.2	86105.7	84.317	191.803	43.174	145.114	28.822	1.478	908.401	1404.82	284.478	78.256	2431.62	3670.99	93.257	33.45	4.14	2.543	49.3	18.443
TG(16:1_18:1_20:4)	25308.3	47784.6	724231	1.14638e+06	99.56	378.032	426796	121667	2710.26	2166.34	1.84331e+06	1.89242e+06	956.587	1740.36	1.10476e+06	261795	18.938	14.605	720685	391445
TG(16:0_18:1_20:5)	297534	580064	3781.18	14324.9	5611.97	17614.7	8661.9	1050.39	41239.3	31285.5	13147.9	14462.9	29380.2	96077.2	9829.85	4714.92	213.56	419.739	2844.2	4380.82
TG(16:0_16:0_22:6)	267030	559553	2725.16	4361.35	642.492	2452.36	957.891	570.123	49880.8	23031.9	9131.39	10723.8	19942.9	34263.7	5828.42	918.954	122.204	90.133	4012.99	1546.23
TG(18:1_18:1_18:3)	36148	70412.1	354.68	961.975	4322.98	12882.1	542.89	295.658	41942.7	113678	936.096	1829.45	6248.94	66531.1	590.618	608.396	247.688	201.991	2224.34	1657.22
TG(16:0_18:1_20:4)	417358	845749	1340.96	45378.2	1245.86	3400.25	491.029	5488.58	136026	33392	5964.55	8868.9	20359.9	44616	4626.26	1466.46	343.868	107.639	952.368	2806.71
TG(18:0_18:1_18:3)	475073	979722	923.51	1860.28	2217.86	6917.16	163.738	265.901	32293.5	81857.1	1728.3	3784.84	53889.2	64828.8	599.885	651.145	252.645	205.278	2590.34	71.997
TG(18:4_17:1_20:5)	14040.4	29124.3	5125.01	10811.6	116.965	376.44	1276.72	559.428	976.439	533.925	33472	27865	468.425	1086.02	10146.7	2177.68	14.259	10.405	12019.6	8294.22
TG(54:3)	0	54.787	269696	413722	0	0	181103	52667.8	0	0	694405	790695	0	0	379488	97012.3	0	0	311238	154517
TG(18:1_18:1_18:1)	636778	1.36762e+06	241.369	1532.6	1144.44	3770.75	300.83	117.297	40198.2	70789	505.732	6765.57	21892.1	43810.2	764.557	604.045	150.635	107.508	1251.82	195.805
TG(18:3_17:1_20:5)	23728.3	52967.3	1554.49	4816.97	70.532	155.486	8049.94	2236.9	6336.17	5277.64	7841.3	18941.8	1090.33	7905.56	3664.77	250.518	6.434	3.945	4237.89	1539.8
TG(16:0_18:1_20:1)	682346	1.35988e+06	663.73	446.318	3017.1	8735.96	349.132	43.492	100553	83232	2169.14	2794	50887.7	103080	1228.2	4487.93	240.191	191.28	423.105	170.933
TG(18:0_18:0_18:1)	349018	797672	152.418	142.734	1283.73	3792.29	103.369	37.461	48982.9	47694.2	603.428	733.545	33254.8	60236.3	469.3	29.148	103.551	80.047	92.232	75.6
TG(19:1_18:3_18:3)	134303	290104	5894.72	12239.7	453.472	1396.25	6363.15	1789.29	14940.3	12593.7	19017	20799.2	10723	22165.2	9179.28	3427.28	60.037	44.763	8470.56	3947.53
TG(18:0_18:0_18:0)	1.62497e+06	3.3911e+06	10143.1	9430.6	9195.86	26870.7	3332.76	2505.86	44078.8	30300.1	33091.7	20585.4	49557.4	84825.1	27062.2	697.101	559.585	502.77	31755.7	2228.31
TG(18:4_18:4_20:5)	7044.55	12371.3	247.815	348.464	6.865	37.293	163.614	41.831	783.5	1235.47	0	0	868.066	2314.72	115.09	0	7.798	5.931	62.562	0
TG(16:0_17:0_22:6)	150437	312940	7352.54	12415.4	59.45	218.412	4055.06	1057.84	17435.5	15063.6	17393.4	17357.2	11318.1	22400.6	9800.49	2139.06	7.248	13.987	5715.37	3309.81
TG(18:1_17:1_20:4)	7138.92	14192.5	8.237	5.865	31.043	127.742	2.723	6.205	1114.03	821.589	37.576	96.093	477.612	904.352	104.181	21.12	5.579	4.153	25.082	23.058
TG(56:12)	40.157	642.549	3755.97	8199.28	9.581	24.089	1947.47	564.581	163.316	88.223	11938.2	21445.1	16.16	30.79	12287.1	1748.54	1.251	0.874	349.384	3456.4
TG(18:4_18:3_20:5)	15356.1	34510.9	483.096	38.306	87.435	270.62	74.911	16.711	5381.98	4565.98	266.807	426.815	4552.31	9577.03	61.51	9.994	8.877	6.623	35.991	173.51
TG(18:0_17:0_20:5)	5989.29	44852.4	2872.46	4404.9	109.519	396.959	2062.31	521.181	4363.02	3506.11	5889.19	6358.13	2270.3	1242.57	3673.91	1083.09	16.457	11.915	2927.7	1416.99
TG(18:0e_16:0_22:5)	586.666	1722.14	0	0	3.995	10.175	0	0	354.96	308.263	0	0	137.462	265.4	0	0	0.388	0.206	0	0
TG(18:4_18:3_20:4)	77609.9	141270	42.214	259.758	489.224	2479.71	60.921	75.76	36313.2	31602.7	482.095	232.553	11310.4	21875	419.759	193.833	97.923	72.139	205.025	78.843
TG(19:1_18:1_18:2)	28053.2	71482.1	642.605	1634.25	198.914	627.017	2506.49	471.559	5993.3	4819.07	1164.66	201.356	3028.79	6066.38	2160.53	15.412	10.613	6.823	29.111	3.829
TG(18:0_17:0_20:4)	4755.54	9913.75	12736.2	22949.7	1.379	67.954	19694	5484.28	547.918	495.493	36581.4	35537.5	475.45	834.156	13691.5	2808.97	0.745	0.027	21481	10265.3
TG(17:0_18:1_20:3)	12440.2	29286.7	39.15	15.493	12.877	27.643	3.024	9.378	1315.33	765.894	55.415	18.129	564.244	1935.53	68.101	10.932	1.613	0.945	6.858	22.718
TG(18:3_18:3_20:4)	264736	530769	250.38	272.514	186.913	614.756	798.792	75.974	7132.39	25913.1	951.913	629.866	23217	94064.1	2281.23	71.961	16.398	15.675	146.637	254.606
TG(19:1_18:1_18:1)	44674	81107.9	158.366	188.787	356.706	1035.12	15.671	11.506	14604.8	6697	648.448	133.138	6554.75	13485.1	33.109	7.841	32.836	24.316	279.889	7.722
TG(18:1_18:3_20:5)	146837	255154	1181.48	2460.16	2123.15	6629.06	1244.61	359.293	61809.2	9761.16	10645.3	7640.8	2999.96	27066.1	2427.06	292.992	87.602	69.554	1229.18	1292.24
TG(17:0_18:1_20:1)	87357.6	180954	80.737	26.588	495.383	1397	11.74	6.89	20043.6	16877.7	140.266	29.051	11535.6	24252.3	76.358	12.41	32.797	26.144	39.091	14.281
TG(16:0e_20:1_20:1)	2266.15	4665.99	0.643	0.744	8.288	24.964	0	0.128	1352.92	1198.4	0.369	0	122.674	260.897	4.162	0.15	0.698	0.498	0.654	0.346
TG(18:1_18:3_20:4)	108905	225353	817.05	734.296	334.299	1126.21	955.13	129.945	10081	4280.65	17374.5	2029.04	198.247	6703.45	3583.79	1382.66	37.228	39.65	2393.66	2560.61
TG(16:0_18:2_22:6)	712716	577399	476.342	2490.19	1335.54	7318.08	548.636	504.502	86159.2	65466.8	2068.01	4402.02	32663.7	128895	1204.93	322.734	331.32	240.376	868.51	674.798
TG(16:0_16:0_23:1)	59970.1	124525	19.801	41.377	368.555	1005.87	34.469	4.462	12321.5	11307.7	30.35	19.698	8522.15	16796.8	82.557	23.627	26.577	20.524	34.232	11.087
TG(18:0e_18:0_20:1)	1103.17	2339.79	0	0	4.09	11.95	0	0	717.185	613.241	0	0	83.008	181.682	0	0	0.317	0.323	0	0
TG(16:0_18:1_22:6)	1.06348e+06	1.0071e+06	2352.74	2493.98	265.026	3063.25	749.581	469.439	32265.6	43219.8	6977.68	8146.95	37639.4	73999.8	1692.34	713.681	38.669	26.76	1808.23	1319.88
TG(16:0_16:0_23:0)	23252.2	49907	82.167	35.461	118.209	324.258	27.503	3.129	1347.38	1350.02	79.885	499.288	1760.77	3073.11	7.512	12.58	10.375	7.617	15.565	224.068
TG(16:0_18:1_22:5)	471144	988510	2061.21	3248.16	1673.92	5187.71	814.388	80.9	56338.9	48565	5925.67	1809.68	35537.6	92573.3	2554.81	822.857	167.756	135.378	559.388	1695.58
TG(18:0_16:0_22:6)	164282	301805	519.213	586.346	532.665	1736.75	1860.4	48.04	21510.6	16459.6	2335.24	383.284	11207.5	22148.2	1182.6	160.698	77.852	59.302	632.183	99.034
TG(18:0_18:0_20:5)	298604	670694	1348.91	171.309	1371.31	4079.27	160.997	100.924	43815.7	34918.5	1956.11	1992.41	23719.8	49853.4	3484.42	1060.69	164.441	116.379	536.299	545.071
TG(18:0_18:1_20:4)	43458.6	87172.1	6.503	14.236	109.284	319.642	39.222	7.462	4079.72	3477.63	210.794	315.49	2201.48	4364.39	97.945	6.651	13.363	10.109	142.019	4.575
TG(20:5_17:1_20:5)	16130.6	32636.6	2963.64	2405.26	8.208	21.639	2770.15	339.518	466.265	390.126	2386.76	5540.49	360.243	363.896	282.949	39.173	1.8	0.606	1295.54	525.136
TG(20:1_18:1_18:2)	86249.7	184964	380.522	308.595	1068.95	2672.28	139.087	92.372	23704.1	19980.3	932.64	1487.8	10924.5	22946.9	1356.29	85.983	134.406	105.539	318.769	99.997
TG(17:0_20:5_20:5)	23953.8	49166.7	3800.9	6637.44	125.759	378.974	3389.03	1095.2	4723.12	3868.73	11559.6	12505.3	2997.69	5903.27	4690.03	863.057	16.354	12.378	4597.96	2450.81
TG(20:1_18:1_18:1)	175728	341171	170.603	51.318	1138.8	1777.28	22.552	9.324	36232	30013.1	934.745	2472.5	20505.3	32140.6	531.643	86.64	108.128	50.133	267.554	55.151
TG(16:0_18:1_22:1)	183200	377336	77.926	99.268	1054.39	3308.59	155.966	25.685	44512.8	41395.2	1324.17	485.754	30212.3	55758.2	413.639	33.399	88.4	62.014	155.494	50.365
TG(18:1_17:1_22:6)	57424.7	116655	1053.56	800.398	171.48	531.878	1026.33	323.915	6129.49	5253.74	2430.45	3886.9	4394.69	9000.03	2449.84	289.011	23.903	18.686	983.999	629.631
TG(16:0_16:0_24:1)	96632.2	213558	35.616	80.221	438.29	1410.47	18.859	24.171	25637.6	21848.7	80.152	53.318	15748.2	30982.6	78.231	32.469	50.812	37.964	20.404	56.98
TG(18:4_18:4_22:6)	2159.75	2718.12	197.266	62.818	9.527	17.943	12.965	0	583.528	567.702	0	159.323	784.891	1663.09	20.525	0	0.002	0.607	13.141	12.99
TG(17:0_18:1_22:6)	80200.2	166945	437.437	849.833	65.813	279.555	439.109	196.59	9979.39	8746	5222.8	3636.87	6508.77	14072.9	617.111	176.723	8.6	6.23	646.58	115.194
TG(18:0_16:0_22:0)	57457.2	117182	231.712	233.599	350.667	900.111	182.03	45.627	2483.53	1663.88	171.438	85.98	3680.24	6248.29	172.929	1.866	30.748	21.685	71.558	31.857
TG(18:4_18:3_22:6)	32279.8	66174.7	30.328	20.689	148.933	433.591	13.492	5.565	7142.49	6113.96	60.004	0	6655.49	13368	71.286	20.241	14.712	10.546	5.749	0
TG(18:3_20:5_20:5)	13313.6	27985.7	106.329	80.195	19.879	240.789	201.534	79.996	3202.15	2907.91	67.131	70.48	470.479	1565.08	0	0	11.694	8.676	81.657	30.925
TG(17:0_18:1_22:5)	11604.3	23419.9	1245.69	2021.55	17.134	2.447	567.11	206.926	333.791	859.51	2778.02	3118.49	432.467	880.172	2072.71	588.779	1.059	0.469	813.054	547.752
TG(18:0_17:0_22:6)	21843.8	50325.8	13.209	750.478	145.585	219.488	50.977	14.027	7337.11	2527.68	114.624	362.248	1579.86	3525.4	173.902	3.49	27.059	19.796	21.765	156.064
TG(19:1_18:1_20:4)	3358.02	7258.62	42.809	82.845	18.225	22.607	18.604	3.088	710.828	195.28	135.725	28.283	257.707	566.421	53.459	12.829	1.345	1.916	29.288	12.767
TG(18:4_18:3_22:5)	621.12	880.01	25940.4	39503.8	5.596	23.675	32046	4569.04	124.935	80.677	71686.7	72915.3	109.773	251.628	67653.6	19012.3	0.003	0.549	75160.2	20564.5
TG(18:3_20:4_20:5)	7626.83	22364.1	1644.19	257.662	36.262	107.704	171.051	155.621	1955.32	1433.18	6814.91	7952.46	1646.45	3390.61	840.875	87.486	2.93	2.442	1900.67	248.155
TG(18:3_18:3_22:6)	43020.7	80153.9	81.828	338.19	270.301	844.619	108.075	41.91	8064.6	11518.7	136.85	631.327	10972.2	12963.2	523.87	71.302	45.474	27.37	317.006	69.656
TG(18:0_17:0_22:5)	3692.61	15344.7	148.309	645.807	45.6	140.586	144.635	32.359	1606.77	1407.87	901.423	195.174	996.617	420.587	915.175	283.409	2.796	0.198	360.294	215.944
TG(18:1_20:5_20:5)	51253.5	176370	631.867	1292.58	123.671	232.435	170.87	40.008	3825.45	7728.37	1479.64	472.136	4806.83	10835	751.188	343.503	19.492	20.434	136.452	250.492
TG(16:0_20:5_22:6)	116109	342623	842.867	1628.94	455.343	3755.7	351.676	207.197	53157.6	16115.3	3243.5	1520.12	12973.9	26190.4	3054.81	904.909	90.154	128.662	1428.13	561.097
TG(18:1_18:2_21:1)	12575.4	24620.6	410.382	814.262	109.579	322.967	445.313	3.031	3185.75	2694.03	904.5	1011.77	2026.93	3118.7	639.867	9.677	10.798	7.492	596.991	327.35
TG(18:4_16:0_23:0)	1729.96	4390.79	120.264	487.53	14.405	27.256	15.987	6.957	457.687	361.955	643.306	931.659	308.436	600.858	482.338	53.602	3.437	1.369	282.455	7.31
TG(16:0_20:4_22:6)	176539	356880	2965.61	3878.45	642.386	3340.15	744.974	143.046	35659.6	31237.2	2889.98	3140.19	15734.7	31170.2	1282.24	781.309	140.917	143.302	1651.87	225.942
TG(18:1_20:4_20:5)	20208.9	39361	363.225	652.035	43.09	141.112	67.31	25.36	1614.7	1294.82	472.06	268.838	861.815	1435.73	85.185	36.319	4.49	5.442	162.752	205.641
TG(18:1_17:1_22:1)	27383.9	35249.7	8.083	32.236	216.933	679.8	14.108	0	8916.03	2943.27	29.001	57.508	4508.66	8859.23	34.908	3.044	18.049	13.095	0	10.129
TG(18:1_18:2_22:6)	193936	391825	155.219	285.694	487.935	1399.89	382.592	34.325	36334.9	21170.3	988.58	1714.83	27130.3	55806	531.88	470.776	11.91	7.664	609.397	373.966
TG(18:1_18:3_22:5)	7502.03	14629.8	1921.8	3726.44	12.968	43.364	603.296	161.232	610.255	507.574	1106.77	845.766	297.886	597.254	1065.16	273.234	0.301	0.157	661.2	450.936
TG(16:0_18:1_23:1)	52584.5	105687	8.471	26.62	303.715	884.299	12.224	2.683	11582.7	11176.5	55.511	11.462	8852.59	17551.3	48.547	11.348	24.605	18.39	25.371	8.14
TG(18:0e_20:1_20:1)	1956.52	3556.87	0	0	5.924	18.68	0	0	1610.88	1408.73	0.107	0.32	101.429	202.632	45.398	7.128	0.493	0.376	0	0
TG(18:1_18:2_22:5)	32997.5	60477	303.323	2343.53	338.645	377.901	378.252	31.46	13248.2	11249.1	2823.84	1756.97	6669.22	14285.4	248.267	156.609	32.523	24.461	436.431	213.319
TG(18:1_18:1_22:6)	274473	527988	695.973	519.212	1115.13	3150.6	283.257	158.028	43603.6	33632.6	1871.18	719.077	23453.3	42678.6	1119.98	436.171	210.698	153.515	679.532	426.596
TG(16:0_18:1_23:0)	34516.7	70559.6	21.877	25.312	174.406	536.053	5.835	3.614	6351.47	5498.75	23.271	64.962	5551.99	10397	7.618	4.699	15.699	11.778	20.882	3.309
TG(18:0e_20:0_20:1)	709.969	1458.16	0	0	2.28	6.997	0	0.601	535.205	446.023	0	0	70.929	137.455	0	0	0.299	0.216	0	0
TG(18:1_18:1_22:5)	167081	367446	288.475	972.725	613.293	1968.77	347.898	56.51	21284.1	17247.5	3765.59	520.426	12079.6	23809.7	540.071	550.446	45.701	51.989	253.471	130.92
TG(18:0_18:1_22:6)	192400	421207	413.592	268.473	485.864	1759.54	71.314	4.546	23944.4	19646	179.513	207.637	13775.2	28493.4	288.685	263.665	77.044	54.264	1264.17	55.251
TG(18:0_16:0_23:0)	17671	35177.3	25.782	55.479	69.743	203.686	18.123	13.502	393.068	337.202	49.111	53.701	784.618	1370.67	31.87	25.861	6.355	4.17	59.66	35.575
TG(18:0_18:1_22:5)	94446.8	364923	1358.66	3082.89	477.821	1872.3	70.649	77.044	22782.6	18774.1	252.803	1740.25	7493.86	18454.9	1271.77	23.963	33.216	23.488	580.079	303.338
TG(18:0_18:0_22:6)	61720.4	136968	95.469	201.277	121.501	450.088	189.773	15.409	5246.7	5961.78	547.611	135.875	5025.44	10289.5	303.331	65.935	19.297	0.387	171.418	55.024
TG(18:1_18:1_22:4)	5572.03	20286.3	2.886	0	26.96	71.205	7.351	1.393	1455.25	1233.56	43.087	13.481	837.063	909.95	5.249	1.244	3.836	3.414	0	0
TG(20:5_17:1_22:6)	12400.8	27818	312.101	1075.32	11.352	98.236	496.503	207.67	2679.5	1914.23	1027.6	1756.26	1572.25	3026.58	763.434	170.832	1.152	1.472	660.291	327.296
TG(18:1_18:3_22:1)	68131.9	128193	666.901	1049.84	465.318	845.522	363.788	128.331	24817.7	26918.1	1619.67	1545.36	17726	41236.5	655.93	209.117	118.598	82.314	601.554	327.329
TG(15:0_22:5_22:6)	19507.3	37514.6	464.467	2350.08	44.392	111.483	1050.84	322.013	1650.75	3477.3	3141.12	3980.77	2706.41	5324.43	1258.46	270.294	2.338	2.31	620.93	735.33
TG(18:1_18:2_22:1)	25052.3	62727.3	112.024	161.354	347.502	1257.8	146.516	34.242	11020.3	8897.43	182.248	586.743	6575.6	13804.5	86.613	41.38	36.65	26.168	189.59	98.923
TG(16:0_18:3_24:1)	7676.66	16811.2	2.833	19.392	13.799	48.36	4.383	0.737	803.073	701.914	2.726	29.123	749.807	1611.18	3.166	5.336	1.807	1.735	6.398	3.855
TG(19:0_20:5_20:5)	5301.01	44957.3	373.551	1366.82	9.78	23.38	92.612	134.966	396.684	961.014	1415.91	2840.73	346.774	800.917	416.42	9.808	1.44	0.676	138.838	334.417
TG(18:1_18:1_22:1)	74294.1	165388	15.861	77.398	614.599	1919.1	63.701	21.037	23490.2	20291.4	261.785	204.087	15895.5	31292.6	71.121	23.812	29.651	24.377	77.441	120.816
TG(16:0_18:3_24:0)	14027.7	24908.8	14.227	1860.68	69.038	189.839	12.373	1.722	2982.12	2470.82	62.076	180.581	4507.83	9254.93	402.029	7.642	30	23.689	96.841	36.454
TG(20:3_17:1_22:5)	1404.33	4404.71	587.371	871.136	30.345	86.931	210.668	93.421	1047.78	1062.59	655.098	1453.5	913.608	1455	444.197	204.105	1.015	4.133	207.429	159.77
TG(16:0_18:1_24:1)	109203	256190	167.905	101.191	586.189	2002.82	100.501	35.695	28987.1	27299.4	154.641	1360.07	19996.5	37564	38.963	41.99	51.291	47.967	101.126	35.388
TG(18:4_20:5_22:6)	8237.84	20456.9	0	53.418	26.195	82.182	14.818	3.295	2254.63	2076.85	22.481	0	2679.43	5408.94	0	0	3.003	1.83	32.505	0
TG(19:1_18:1_22:6)	14653.2	32611.2	226.513	750.022	50.258	138.471	231.484	54.633	1513.85	1381.94	332.773	945.252	1144.62	2318.8	928.73	207.678	7.392	4.697	456.959	105.619
TG(18:0_16:0_24:1)	58483.4	118582	56.576	7.758	333.793	1015.99	10.333	6.02	13168.5	10339.8	59.94	6.652	11603.1	22776.5	50.639	2.952	39.219	28.95	54.747	4.608
TG(20:5_20:4_20:5)	37336.2	75770.9	0	29.888	123.305	414.95	0	7.145	7365.92	6459.73	0	0	6466.3	13032.1	0	0	12.869	11.616	0	0
TG(19:1_18:1_22:5)	3487.84	2631.79	15.14	21.674	1.819	13.447	15.474	2.353	240.862	242.072	46.566	112.588	157.079	142.865	78.481	19.048	0.458	0.154	7.494	5.562
TG(19:0_18:1_22:6)	25041.9	53796.7	224.908	122.517	80.51	270.922	31.704	37.388	2306.22	2624.72	762.837	841.765	1758.45	2798.86	183.246	132.46	3.153	2.267	51.99	33.314
TG(18:0_18:0_22:0)	22074.5	45794.6	19.849	57.923	120.907	316.302	83.292	0.653	495.919	339.29	60.062	67.992	1411.5	2488.2	22.427	2.995	13.195	10.049	327.161	34.208
TG(18:3_20:5_22:5)	59055.3	62715.8	90.243	211.101	100.909	901.816	161.125	19.284	14994.9	13914.3	537.571	1127.6	9520.56	18831.4	772.763	281.882	10.566	9.344	324.874	162.281
TG(20:5_20:4_20:4)	8632.57	18030.7	0	129.914	52.373	160.283	126.446	28.264	1408.03	1188.82	0	0	324.145	1024.94	0	0	5.548	4.216	0	0
TG(19:0_18:1_22:5)	5273.36	14264.4	588.093	847.158	25.551	35.793	186.282	68.276	799.212	692.637	800.359	820.155	496.696	1051.65	1010.79	131.127	3.033	2.181	711.691	229.907
TG(16:0_21:0_22:6)	15380.4	31299.8	5.823	42.363	60.512	23.347	14.757	10.239	2287.13	1845.87	64.537	0	1547.62	3270.31	36.985	9.524	1.664	1.156	57.17	0
TG(16:0_20:5_23:1)	65.849	7334.84	0	42.363	60.512	32.731	0	2.631	2287.13	407.98	29.146	29.87	377.734	892.541	85.584	15.96	1.817	5.268	0	9.603
TG(16:0_22:6_22:6)	262900	533063	626.228	858.859	939.4	3051.66	529.355	206.088	41064.1	35406.7	2400.78	1878.36	28666.2	42735.1	6707.42	417.146	150.822	110.89	496.769	448.318
TG(18:1_20:5_22:6)	15299.6	29978.8	311.893	577.847	15.189	38.55	147.57	47.749	361.781	350.907	199.977	182.135	388.779	500.384	0	13.407	0.922	0.488	116.716	85.787
TG(18:1_18:3_23:1)	5642.87	10422.3	229.839	363.184	48.59	116.135	117.596	32.989	1298.27	1005.24	451.907	490.7	606.011	1284.95	509.095	56.878	2.41	1.784	344.784	136.538
TG(18:1_20:4_22:6)	52457.1	114602	275.353	762.179	132.8	432.528	101.457	10.73	5612.76	2592.24	1471.68	670.527	2557.51	7264.09	1011.77	182.168	12.763	9.801	710.746	234.928
TG(18:0_20:5_22:6)	249152	606361	764.251	799.843	780.16	1916.97	270.468	182.869	10069.4	13206.9	1452.97	1670.26	10478	23821.5	2716.52	676.958	107.698	77.933	777.375	364.979
TG(18:1_18:2_23:1)	10698.2	25339.9	186.103	259.278	67.186	233.105	224.213	51.857	2797.82	2611.43	450.507	482.09	1817.84	3902.04	223.871	36.953	6.406	5.108	273.471	127.94
TG(16:0_20:4_23:0)	912.558	1259.56	9.748	0	6.328	9.818	3.621	0	268.556	167.253	12.898	0	255.244	528.794	19.95	2.075	0.474	0.605	13.875	0
TG(18:0_20:4_22:6)	65135	152566	631.176	740.284	127.002	721.422	304.639	77.078	11101.9	16308.9	4255.72	4014.19	8680.96	12378	998.364	402.495	42.785	18.671	317.975	510.221
TG(18:1_17:1_24:1)	14872.7	38909.2	18.805	31.218	56.005	353.171	0	0	4457.19	4440.15	0	0	3326.37	7145.77	43.816	2.392	3.668	3.307	3.213	2.054
TG(18:1_20:3_22:5)	1830.4	62476.3	49.032	192.783	13.164	30.677	65.015	9.371	1760.46	480.339	266.957	14.6	386.076	1387.56	40.057	105.211	5.404	3.541	53.593	61.228
TG(18:1_20:2_22:6)	37126.5	72831.6	196.746	152.864	75.247	199.041	27.906	15.98	3719.75	3445.76	267.66	88.955	5559.22	10799	157.26	0.445	9.173	6.987	39.288	58.337
TG(59:2)	0	0	2922.76	4189.13	0	0	1921.62	508.952	0	0	7308.97	6297.17	0	0	7774.54	1992.08	0	0	3633.97	1793.74
TG(25:1_16:0_18:1)	21681.6	44817.5	21.837	0	88.504	322.174	0	0	4592.88	4026.22	36.772	17.085	3827.59	7328.52	123.086	6.955	10.121	4.948	3.236	11.111
TG(20:1_18:1_22:6)	56018.9	117968	160.746	178.156	133.937	478.045	31.648	12.895	5477.45	6069.69	89.663	315.466	3856.03	8623.18	93.399	46.498	19.684	13.2	28.36	21.64
TG(25:0_16:0_18:1)	11041.9	20910.7	2.897	12.993	70.173	225.916	0	4.178	1988.33	1407.18	0	38.259	1886.77	3601.32	7.343	3.183	5.298	2.537	16.91	12.888
TG(20:1_18:1_22:5)	27118.9	110295	202.78	82.167	188.556	636.234	92.78	10.774	6592.95	5488.02	951.998	383.552	4023.63	8190.95	568.377	62.205	29.197	14.629	72.965	20.699
TG(16:0_22:1_22:6)	56218.1	115988	39.925	88.315	198.061	626.533	33.017	5.173	9403.14	8024.59	49.952	83.232	6192.78	13138.6	195	13.249	24.806	18.394	25.285	15.583
TG(18:0_18:0_23:0)	2632.08	5872.21	5.67	0	17.494	47.027	5.527	2.274	57.039	41.312	0	16.982	158.266	286.191	4.491	0.432	1.008	1.105	8.166	1.674
TG(18:1_20:4_22:1)	27340.6	55061.6	20.502	43.365	119.187	405.248	41.556	26.226	8524.66	4638.02	397.51	761.218	3236.08	13580.4	110.641	37.368	17.732	11.792	99.931	59.091
TG(16:0_22:0_22:6)	18943.2	36518.2	20.368	90.346	85.65	233.897	4.959	0	4735.91	4267.07	79.13	50.594	3626.12	7758.28	53.596	6.645	13.232	9.056	32.691	23.328
TG(22:5_17:1_22:6)	939.425	2506.04	0	0	2.309	9.492	75.608	6.334	79.685	120.752	222.083	0	57.692	369.713	0	0	0.159	0.068	23.031	12.698
TG(17:0_22:6_22:6)	11380.9	23287.9	175.991	845.793	35.999	62.055	603.67	180.559	1238.33	1209.79	1731.19	1495.25	1277.76	2485.32	437.034	91.666	8.631	6.259	305.672	221.62
[truncated: 113 more rows]
